# Supplementary material for: Gut microbiota characteristics in neonatal respiratory distress syndrome and the therapeutic potential of probiotics in recovery
Source: Front Microbiol. 2025 Apr 4;16:1544055. doi: 10.3389/fmicb.2025.1544055 (PMC12006762; doi:10.3389/fmicb.2025.1544055)
Supplement: Supplementary Table 1 — Clinical data of the NRDS and non-NRDS groups. [file Table_1.xls]

SampleID	group	Prenatal_BMI	Pregnancy_weight_gain	Gender	GA	Birth_weight	Birth_length	Head_circumference	1-min_Apgar	5-min_Apgar	10-min_Apgar	Resuscitation	CS	IVF	Partially_Breastfed/Nonbreastfed	pH	PaCO2	PaO2	Lac	HCO3-	BE	AG	WBC	RBC	HGB	PLT	NEU	LYM	Urea	CREA	UA	ALT	AST	TBIL	DBIL	CRP	maternal_hypertension	maternal_diabetes
T009	NRDS	30.82	15	1	34	2450	45	33.5	10	10	10	2	1	2	1	7.25	43	70	0.9	20.2	-8.1	12	7.48	4.19	150	300	39.5	52.8	1.97	39	154	2	25	30.4	5.4	0.3	2	2
T016	NRDS	30.83	21.5	1	30	1340	40	27	8	9	9	2	1	2	1	7.21	49	65	2.1	21.1	-8.7	11	6.64	4.69	170	195	23.4	68.1	11.35	104	469	5	43	33	7.1	0.16	1	2
T018	NRDS	33.06	15	1	36	2980	48	35	9	9	9	2	1	2	2	7.32	45	64	1.5	24.6	-3	14	9.96	4.62	132	297	48.6	43.8	3.24	47	336	7	31	30	4.7	1.36	2	1
T021	NRDS	31.25	12	1	32	2000	46	31	10	10	10	2	1	2	1	7.3	36	68	0.9	18.8	-7.9	14	8.89	4.25	163	257	47.4	41.7	4.54	54	290	5	29	60.3	4	0.14	2	2
T024	NRDS	26.11	17	2	34	2000	46	30	7	8	8	2	1	2	2	7.26	37	72	5.1	17.7	-9.7	20	10.26	4.62	177	229	43.2	47.2	4	56	449	4	44	46.9	6.5	0.54	2	2
T031	NRDS	29	12	2	28	1200	40	25.5	4	6	7	1	2	2	2	7.36	44	72	1.3	26.3	-0.8	9	15.64	4.02	143	192	79.3	12.2	4.68	66	280	2	28	61.4	6.3	5.12	2	2
T037	NRDS	26.3	12	2	27	920	37	25.5	8	9	9	2	1	2	2	7.27	50	69	1.1	24.5	-4.3	7	17	3.79	137	199	58.3	29.8	1.93	40	149	2	28	38.3	3.2	0.02	2	2
T038	NRDS	26.4	10	1	32	1700	45	30	9	9	9	2	1	1	1	7.25	36	78	1.8	16.9	-10.5	13	7.05	4.29	156	287	53.9	38.1	5.29	56	129	3	38	32.2	11.2	0.47	2	2
T041	NRDS	29	14	2	29	1400	40	28	5	7	9	2	2	2	2	7.48	24	70	5.5	18.6	-3.3	21	16.31	4.28	161	181	68.6	22.9	7.03	81	620	4	39	85.5	8.5	0.59	2	2
T043	NRDS	26.35	10	1	36	2850	49	34	10	10	10	2	1	2	2	7.27	44	56	1.3	21.6	-6.7	9	7.53	4.48	153	234	43.8	44.5	4.37	68	622	7	37	30.6	10.7	0.5	2	1
T045	NRDS	33.43	25	1	31	1600	41	29	9	9	10	2	1	2	1	7.23	53	61	1.4	23.8	-6.2	14	6.59	4.72	184	233	59.7	33	9.29	86	663	14	111	38.3	11.5	0.55	1	1
T049	NRDS	24.24	13	1	34	2350	46	33	8	10	10	2	1	1	2	7.2	70	57	1.1	29.5	-3.2	6	11.98	4.84	182	242	62	29.3	4.03	61	243	6	58	49.1	6.5	0.38	2	1
T053	NRDS	35.63	10	1	32	1850	44	30	8	9	10	2	1	2	2	7.33	42	55	0.8	23.4	-3.8	11	4.04	4.85	177	263	14.5	78.8	7.91	73	515	3	29	41.3	6	0.14	1	2
T054	NRDS	29.3	0	1	29	1060	40	26	8	9	9	2	2	2	1	7.39	35	70	1.4	22.3	-3.1	10	7.45	3.39	132	216	32.9	48	4.21	49	212	1	19	34.1	6.2	0.5	2	2
T056	NRDS	29.73	15	2	33	1850	43	31	7	9	9	1	1	2	2	7.19	59	35	0.7	24.3	-6.8	9	8.19	4.02	152	247	34.7	53.9	3.92	56	300	4	47	51.9	7.9	0.5	2	2
T057	NRDS	26.3	12	1	27	940	35	26.5	7	9	9	1	1	2	1	7.17	65	49	1.7	25.7	-6.4	7	6.05	4.26	157	201	17.3	71.7	1.87	36	125	2	24	38.2	4.1	0.06	2	2
T058	NRDS	38.54	12.5	2	30	1150	38	26	10	10	10	2	1	2	1	7.18	65	68	0.6	26.3	-6.2	14	4.3	4.96	207	215	36.1	55.2	0.11	70	491	1	36	52.3	5.5	0.5	1	1
T059	NRDS	25.64	7	1	29	1100	35	27	9	10	10	2	1	2	2	7.38	31	46	2.3	19.3	-5.2	18	8.67	5.28	202	269	26.7	61.6	3.61	48	191	3	50	66.3	4.5	0.01	2	2
T060	NRDS	34.01	14	1	35	3300	50	35	9	10	10	2	1	2	2	7.26	49	41	1.4	23.5	-5.6	13	19.51	5.08	172	212	44.1	45.4	3.12	48	272	8	53	39.1	6.3	0.05	2	1
T061	NRDS	34.67	20	1	31	1990	45	32	10	10	10	2	2	2	2	7.27	56	50	0.8	27.4	-2.7	11	5.63	5.33	192	225	42.9	50.9	4.12	77	417	2	26	37.3	7	0.29	1	2
T062	NRDS	26.53	21	2	29	1160	40	27.5	7	8	8	1	1	2	1	7.33	42	63	3.2	23.4	-3.8	15	6.92	4.49	173	327	30.4	62.1	5.82	83	491	1	35	30.9	10	0.25	1	2
T063	NRDS	31.77	6.5	1	27	820	34.5	25	7	8	8	1	1	2	1	7.26	62	29	1.6	29.7	-0.6	7	2.94	4.14	155.9	177	19.3	68.4	3.24	71	517	2	47	39.1	3.2	0.08	1	2
T065	NRDS	30.11	5	2	32	1220	38	29	9	10	10	1	1	2	1	7.31	42	67	1.8	22.4	-5	13	9.47	4.8	185	259	73.3	18.7	3.72	62	568	3	26	50.6	7.9	0.33	2	2
T066	NRDS	32.88	10	1	32	1900	40	30.5	7	9	9	1	1	1	1	7.25	47	61	1.2	22	-6.9	11	15.88	4.4	167	294	55.6	35.1	2.23	56	270	3	38	37.6	3.5	0.38	2	1
T067	NRDS	29.38	10	1	32	1750	43	30	8	10	10	2	1	2	1	7.3	47	69	1.4	24.5	-3.8	13	5.21	4.77	183	218	39.6	49	3.09	73	432	2	20	38.7	7	0.13	1	2
T068	NRDS	33.15	14	2	31	1470	42	28	8	10	10	1	1	2	1	7.32	52	61	0.9	28.4	-0.3	9	6.13	3.84	149	244	67.8	30	4.68	57	458	4	27	30.6	8.3	1.26	1	2
T074	NRDS	30.44	10	2	35	2300	46	33	7	8	8	2	1	2	2	7.37	34	75	3.1	20.7	-4.6	15	12.88	5.01	189	227	56	33.6	3.15	32	347	6	72	48.7	6.9	0.07	2	2
T075	NRDS	28.91	13.5	2	31	1400	40	29.5	8	9	9	2	1	2	2	7.18	68	61	1.6	27.5	-5	13	8.76	4.65	168	283	32.9	61.4	4.85	46	357	28	63	50.8	9.2	0.42	2	1
T081	NRDS	28.28	5	2	29	1100	36.5	26	8	9	9	2	1	2	1	7.32	43	78	2.7	23.5	-3.9	11	8.94	4.6	170	266	37.6	50.7	3.37	56	325	6	29	55.5	4.4	1.24	2	2
T082	NRDS	28.34	10	2	36	2750	48	32	8	9	9	2	1	2	1	7.19	50	70	1.2	20.6	-9.5	10	11.44	4.76	172	299	25.4	60.8	3.85	50	302	14	53	32.3	5.8	0.07	2	2
T083	NRDS	41.8	10	2	35	2500	44	33.5	10	10	10	2	1	2	2	7.31	39	65	1.8	20.8	-6.2	12	12.34	4.29	122	373	33.8	55.9	2.11	50	285	7	44	26.4	6.8	0.52	2	2
T084	NRDS	33.2	13	1	33	2200	42	32	8	10	10	2	1	1	2	7.2	57	91	2.5	24	-6.9	12	11.96	5.05	182	327	40.6	47	2.5	44	216	9	57	42.5	9.7	12.35	2	1
T086	NRDS	24.84	10	1	31	1870	42	29	9	10	10	2	1	2	1	7.19	54	45	1.1	22.3	-8.5	14	9.59	5.54	193	231	26.8	62.6	3.64	38	423	10	63	44.2	3.8	1.65	1	2
T087	NRDS	29.3	7.5	1	29	1200	38	27	10	10	10	2	1	2	1	7.38	39	128	3	24.3	-1.8	15	5.54	4.61	180	234	54.2	37.1	6.41	67	329	3	28	39.6	8.7	0.19	1	2
non03	non_NRDS	22.96	12.5	1	36	2400	48	32.5	10	10	10	2	1	2	2	7.43	29	80	1.5	20.1	-3.4	16	16.61	5.1	177	446	56.4	31	2.65	49	281	8	32	50.7	6.9	0.11	2	2
non08	non_NRDS	27.24	18	1	36	3050	49	34.5	10	10	10	2	1	2	2	7.32	47	28	1.6	25.6	-2.4	8	6.98	4.1	154	247	42.1	42.1	2.61	63	376	5	24	28.5	6.6	0.95	2	2
non12	non_NRDS	29.38	15	1	36	3450	51	34	9	10	10	2	1	1	2	7.36	35	74	1.5	20.9	-4.9	17	12.34	3.99	143	295	47.7	41.7	1.93	50	251	5	25	31.3	5.4	0.5	2	2
non15	non_NRDS	25.61	10	1	36	2620	48	34	10	10	10	2	1	1	2	7.5	30	97	2.7	14.4	-6.1	15	10.1	3.74	137	215	70.7	18.6	6.83	77	579	4	26	72.8	5.3	0.51	2	2
non19	non_NRDS	23.81	12.5	1	36	3300	49	35	10	10	10	2	1	2	2	7.44	30	89	1	21.3	-2.6	12	7.32	3.88	141	322	75.6	17.4	3.15	43	319	4	27	26.7	12.2	0.04	2	1
non22	non_NRDS	34.77	10	1	34	2600	47	34	8	10	10	2	1	2	2	7.44	32	72	1.4	22.7	-1.5	9	10.21	4.05	146	331	47.3	39.3	3.33	45	296	9	27	36.1	5.1	0.01	2	1
non25	non_NRDS	25.32	12	1	34	2400	47	33	10	10	10	2	1	2	1	7.41	37	80	1.4	24.6	-0.8	16	6.34	4.04	154	266	34	50.7	1.7	46	307	2	29	36.7	4.8	0.13	2	1
non27	non_NRDS	25.53	15	2	35	2550	47	33	10	10	10	2	1	2	2	7.38	32	70	2.6	19.9	-4.9	15	11.18	4.78	178	325	69.9	21	3.03	54	304	3	26	38.5	7	0.01	2	2
non29	non_NRDS	24.02	11	1	34	1950	44	30.5	10	10	10	2	1	2	2	7.38	35	73	1.6	21.8	-3.6	9	8.42	4.41	161	172	42.5	48	3.38	53	417	5	28	34.7	14.2	0.23	2	2
non30	non_NRDS	34.05	15	2	36	3280	49	35	9	10	10	2	1	2	2	7.36	37	68	1	22	-3.9	14	8.05	4.37	172	220	41.9	47.3	2.59	42	302	5	25	37.1	5.5	0.5	2	1
non31	non_NRDS	31.22	11.5	1	36	2850	46	34	9	10	10	2	1	2	2	7.4	35	88	1.1	22.8	-2.4	11	12.03	4.41	152	218	46	36.6	3.22	41	301	9	31	35.7	9	0.17	2	2
non32	non_NRDS	23.44	3	2	32	2500	45	32.5	10	10	10	2	2	2	2	7.47	30	73	2.6	22	-1.1	15	17.37	4.72	173	232	77.2	15.1	2.8	56	408	5	37	33.8	10.8	0.14	2	2
non33	non_NRDS	28.96	16	1	35	2650	47	35	10	10	10	2	1	2	1	7.32	46	31	1.8	25.1	-2.7	14	11.11	4.23	162	197	55.9	33	3.87	60	225	5	52	45.2	5.2	0.04	2	2
non34	non_NRDS	29.78	20	2	35	1990	45	32	9	10	10	2	1	2	2	7.34	35	52	3	20	-6	17	11.84	4.01	160	247	66.5	25.8	4.99	67	381	4	41	30.4	12.8	0.5	2	2
non35	non_NRDS	24.34	10	2	36	2400	47	32	10	10	10	2	1	2	2	7.48	30	78	1.6	20.9	-1.7	13	17.67	4.27	156	268	63.5	27.8	3.56	56	295	6	36	44.1	5.4	0.18	2	2
non36	non_NRDS	30.42	10	2	36	2750	48	35	10	10	10	2	1	1	2	7.44	29	64	1.4	20.6	-2.8	16	10.64	4.81	177	275	55.6	32.2	3.27	65	377	3	23	38.7	5.7	0.19	2	2
non39	non_NRDS	29.21	6	2	36	2850	47	35	10	10	10	2	1	2	2	7.43	26	74	3.7	18.1	-4.5	13	13.6	5.16	196	250	42.3	46.5	4.29	50	273	4	29	47.1	6	0.5	2	2
non41	non_NRDS	26.68	5	1	34	2350	48	32.5	10	10	10	2	1	1	2	7.32	43	39	0.9	23.5	-4	13	7.42	4.7	179	267	39.6	49.9	3.83	51	370	4	34	41.5	6.5	0.17	1	1
non42	non_NRDS	26.17	10	2	36	3400	49	35	10	10	10	2	1	2	2	7.45	34	48	1.4	24.6	0.4	11	15.22	4.91	182	126	59.3	25.2	2.92	43	346	2	12	25.8	11.9	0.5	2	2
non43	non_NRDS	28.98	16	2	35	2350	46	32	10	10	10	2	1	1	1	7.37	34	79	2.5	20.7	-4.6	16	14.46	4.94	168	293	59.1	28	3.68	57	313	3	25	44.1	5.7	0.23	2	2
non44	non_NRDS	29.14	15	2	34	1900	44	31	10	10	10	2	1	2	2	7.38	31	98	1.3	19.3	-5.4	15	8.49	4.6	165	264	70	23.9	10.03	99	590	2	27	32.5	12.6	0.16	2	2
non45	non_NRDS	31.6	16.5	1	34	3200	47	33.5	10	10	10	2	1	2	2	7.37	35	56	1.4	21.3	-4.2	14	21.44	4.84	169	309	63.4	23	3.23	49	362	2	24	41.9	5.6	0.05	2	2
non46	non_NRDS	23.44	5	1	34	1090	38	27	10	10	10	2	1	2	2	7.23	46	54	3.8	20.7	-7.7	14	9.19	1.87	69	315	20.2	73.9	4.72	50	279	24	47	12.6	9.2	0.5	2	2
non47	non_NRDS	32.01	10	1	36	2600	48	32	9	9	9	2	1	2	2	7.33	38	90	1.2	21.2	-5.4	15	11.18	4.23	150	225	39.4	43.9	4.16	53	359	10	35	34.4	6.1	0.5	2	2
non48	non_NRDS	23.95	12	1	34	2800	47	35	9	10	10	2	1	2	2	7.38	37	30	1.4	23	-2.7	15	13.89	4.81	170	312	53.5	35.1	2.93	51	356	2	27	39.8	5	0.21	2	1
non49	non_NRDS	24.65	9	1	36	2950	50	33	10	10	10	2	1	2	2	7.48	30	63	2	18.6	-3	13	12.53	5.02	183	206	62.1	24.8	2.62	44	282	2	21	30.2	13.1	0.12	2	2
