# Supplementary material for: Gut microbiota characteristics in neonatal respiratory distress syndrome and the therapeutic potential of probiotics in recovery
Source: Front Microbiol. 2025 Apr 4;16:1544055. doi: 10.3389/fmicb.2025.1544055 (PMC12006762; doi:10.3389/fmicb.2025.1544055)
Supplement: Supplementary Table 2 — Characteristics of the pre-TA and pre-TB groups. [file Table_2.xls]

## Sheet: TableS2
	Pre-TA (N=20）	Pre-TB (N=13)	P-Value
Prenatal BMI, kg/m2	29.82±3.98	29.15(26.31-33.34)	0.429948
Pregnancy weight gain, kg	13.65±5.54	9.58±2.94	0.021107
Gender, female	7(35%)	7(53.7%)	0.472003
Gestational age (GA), weeks	31.20±2.80	31.77±2.59	0.561309
Birth weight, g	1737.00±697.91	1729.23±589.53	0.973777
Birth length, cm	42.40±4.45	41.08±3.79	0.3844
Head circumference, cm	29.45±3.15	29.58±2.64	0.905108
Caesarean section (CS)	16(80%)	13(100%)	0.135875
In Vitro Fertilization (IVF)	2(10%)	2(15.4%)	1
Maternal hypertension	6(30%)	5(38.5%)	0.713611
Maternal diabetes	6(30%)	3(23.1%)	1
Apgar score
1min-Apgar	8(7-9)	8(7.5-9)	0.797099
5min-Apgar	9(9-10)	10(9-10)	0.273541
10min-Apgar	9(9-10)	10(9-10)	0.648023
Resuscitation, yes	4(20%)	4(30.8%)	0.680633
Nutrition
Partially Breastfed	8(40%)	9(69.2%)	0.157057
Nonbreastfed	12(60%)	4(30.8%)
Arterial blood gas analysis
pH	7.28±0.08	7.28±0.07	0.794135
Partial pressure of oxygen (PaO2), mmHg	60.45±11.52	69.23±23.22	0.157875
Partial pressure of carbon dioxide (PaCO2), mmHg	46.60±12.13	48.77±9.77	0.593044
bicarbonate radical (HCO3–), mmol/L	22.95±3.41	23.90±2.98	0.417961
buffer excess (BE), mmol/L	-5.40±2.54	-4.85±2.82	0.565552
Lactate (Lac), mmol/L	1.40(0.95-2.03)	1.60(1.20-2.60)	0.925877
Anion Gap (AG)	12.30±4.14	11.92±2.33	0.740766
Blood Tests
Red blood cell (RBC), ×1012/L	4.51±0.49	4.65±0.43	0.41687
Hemoglobin (HGB), g/L	166.10±21.57	170.45±19.33	0.559813
White blood cell (WBC) count, ×109/L	7.86(6.60-11.55)	9.31±3.64	0.9374
Neutrophil (NEU), %	43.39±17.04	43.30±16.71	0.988178
Lymphocyte (LYM), %	46.91±16.80	46.95±15.01	0.995021
Platelet (PLT), ×109/L	236.05±38.29	264.00±51.48	0.083506
Urea, mmol/L	4.72±2.59	3.60±1.18	0.103364
Creatinine (CREA), μmol/L	62.95±17.33	54.00±12.37	0.117377
Uric acid (UA), μmol/L	363.20±170.10	371.46±102.12	0.862837
Alanine aminotransferase (ALT), U/L	3.50(2.00-5.75)	6.00(3.00-9.50)	0.140465
Aspartate aminotransferase (AST), U/L	36.50(28.25-46.25)	43.62±17.00	0.615305
Total Bilirubin (TBIL), μmmol/L	38.70(33.28-52.50)	41.28±8.61	0.382631
Direct Bilirubin (DBIL), μmmol/L	6.89±2.43	6.55±2.24	0.696043
C-reactive protein (CRP) level, mg/L	0.43(0.14-0.53)	0.38(0.11-1.25)	0.398289
