# Supplementary material for: Gut microbiota characteristics in neonatal respiratory distress syndrome and the therapeutic potential of probiotics in recovery
Source: Front Microbiol. 2025 Apr 4;16:1544055. doi: 10.3389/fmicb.2025.1544055 (PMC12006762; doi:10.3389/fmicb.2025.1544055)
Supplement: Supplementary Table 3 — A total of 603 ASVs were identified. [file Table_3.xls]

OTU_tax	non12	non49	non22	non48	non47	non46	non44	non19	non43	non42	non41	non15	non39	non45	non35	non36	non29	non34	non03	non27	non25	non08	non30	non31	non32	non33	T084	T062	T024	T074	T075	T041	T063	T082	T065	T066	T067	T068	T083	T061	T081	T060	T021	T058	T009	T016	T018	T086	T043
ASV2 (Muribaculaceae_Incertae_Sedis)	0	0	0	0	0	0	0	0	0	0	0	0	0	0	0	0	0	0	0	0	0	0	0	0	0	0	0	0	0	0	0	0	0	0	0	0	0	11	0	0	0	0	0	0	0	0	0	0	0
ASV3 (Candidatus_Saccharimonas)	0	0	0	0	0	0	0	0	0	0	0	0	0	0	0	0	0	0	0	0	0	0	0	0	0	0	0	0	0	0	0	1	0	0	0	0	0	0	0	0	0	0	0	0	0	0	0	0	0
ASV4 (Limosilactobacillus)	0	0	0	0	0	0	0	0	0	0	0	0	0	0	0	0	0	0	0	0	0	0	0	0	0	0	0	0	0	8	0	8	18	0	11	0	0	0	0	0	0	0	0	0	0	0	0	0	0
ASV5 (Lactobacillales_unclassified)	0	0	0	0	0	0	0	0	0	0	0	0	0	0	0	0	0	0	0	0	0	0	1	0	0	0	0	0	0	0	0	0	0	0	0	0	0	0	0	0	0	0	0	0	0	0	0	0	0
ASV6 (Oscillospiraceae_Incertae_Sedis)	0	0	0	0	0	0	0	0	0	0	0	0	0	0	0	0	0	0	0	0	0	0	0	0	0	0	0	0	0	5	4	4	0	0	0	0	0	0	0	0	0	0	0	0	0	0	0	0	0
ASV7 (Porphyromonas)	0	0	0	0	0	0	0	0	0	0	0	0	0	0	0	0	0	0	0	0	0	0	0	0	0	0	0	8	0	0	7	0	0	0	3	0	5	0	0	0	0	0	0	0	0	0	20	2	0
ASV8 (Staphylococcus)	0	0	0	0	0	1	0	0	0	0	0	0	0	0	0	0	0	0	0	0	0	0	0	0	0	0	0	0	0	4	1	0	0	0	0	0	0	0	0	0	0	0	0	0	0	0	26	0	0
ASV9 (Prevotellaceae_Incertae_Sedis)	0	0	0	0	0	0	0	0	0	0	0	0	0	0	0	0	0	0	0	0	0	0	0	0	0	0	0	0	14	1	12	2	16	0	6	0	2	6	0	0	0	0	0	0	0	29	12	0	0
ASV10 (Pseudomonas)	0	0	0	0	0	0	0	0	0	0	0	0	0	0	0	1	0	0	0	0	0	0	0	0	2	0	0	66	31	18	8	4	0	0	189	16	66	41	0	11	0	3	0	19	0	0	59	35	0
ASV11 (Lachnospiraceae_FCS020_group)	0	0	0	0	0	0	0	0	0	0	0	0	0	0	0	0	0	0	0	0	0	0	0	0	0	0	0	0	0	0	0	0	0	0	0	0	0	0	0	0	0	0	0	0	0	9	0	0	0
ASV12 (Achromobacter)	0	0	0	0	0	0	0	0	0	0	0	0	0	0	0	0	0	0	0	0	0	0	0	0	0	0	0	0	0	2	0	0	0	0	3	0	0	1	0	0	0	0	0	0	0	0	3	0	0
ASV13 (Cutibacterium)	0	0	0	0	0	0	0	0	0	0	0	0	0	0	0	0	0	0	0	0	0	0	0	0	0	0	0	0	0	0	0	0	5	0	0	0	0	4	0	0	0	0	0	0	0	0	10	0	0
ASV14 (Micrococcaceae_unclassified)	0	0	0	0	0	0	0	0	0	0	0	0	0	0	0	0	0	0	0	0	0	0	0	0	0	0	0	0	0	1	0	0	0	0	1	0	0	0	0	0	0	0	0	0	0	6	0	0	0
ASV15 (Ralstonia)	0	0	0	0	0	0	0	0	0	0	0	0	0	0	0	0	0	0	0	0	0	0	0	0	0	0	0	0	1	0	1	0	0	0	0	0	0	0	0	0	0	0	0	0	0	5	6	0	0
ASV16 (Colidextribacter)	0	0	0	0	0	0	0	0	0	0	0	0	0	0	0	0	0	0	0	0	0	0	0	0	0	0	0	0	0	8	0	0	0	0	0	0	12	0	0	0	0	0	0	0	0	0	0	0	0
ASV17 (Acinetobacter)	0	0	0	0	0	0	0	0	0	0	0	0	0	0	0	0	0	0	0	0	0	0	0	0	0	0	0	0	0	0	0	0	0	0	0	0	0	0	0	0	0	0	0	251	0	0	0	0	0
ASV18 (Micrococcus)	0	0	0	0	0	0	0	0	0	0	0	0	0	0	0	0	0	0	0	0	0	0	0	0	0	0	0	0	0	0	0	0	0	0	0	0	0	0	0	0	0	0	0	0	0	0	5	1	0
ASV19 (Candidatus_Saccharimonas)	0	0	0	0	0	0	0	0	0	0	0	0	0	0	0	0	0	0	0	0	0	0	0	0	0	0	0	0	0	0	5	0	0	0	4	0	0	0	0	0	0	0	0	0	0	0	0	0	0
ASV20 (Enhydrobacter)	0	0	0	0	0	0	0	0	0	0	0	0	0	0	0	0	0	0	0	0	0	0	0	0	0	0	0	3	0	0	0	10	0	0	3	0	5	11	0	0	0	0	0	1	0	13	9	2	0
ASV21 (Enterococcus)	0	0	0	0	0	0	0	0	10	0	0	0	0	0	0	0	54	0	0	0	5	0	0	0	0	0	0	0	0	0	0	0	0	0	0	0	0	0	8	0	0	0	0	0	0	0	0	0	0
ASV23 (Neisseria)	0	0	0	0	0	0	0	0	0	0	0	0	0	0	0	0	0	0	0	0	0	0	0	0	0	0	0	0	0	0	0	0	0	0	0	0	0	11	0	0	0	0	0	0	0	0	0	0	0
ASV24 (Acinetobacter)	0	0	0	0	0	2	0	0	0	0	0	0	0	0	0	0	0	0	0	0	0	0	0	0	0	0	0	0	0	0	0	0	0	0	0	0	0	4	0	0	0	0	0	0	0	0	0	0	0
ASV25 (Bacteroides)	0	0	0	0	0	0	0	0	0	0	0	0	0	0	0	0	0	0	0	0	0	0	0	0	0	0	0	12	27	24	32	51	17	0	66	0	25	32	0	4	0	0	0	2	0	0	0	0	0
ASV26 (Streptococcus)	0	0	0	0	0	0	0	0	0	0	0	0	0	0	0	0	0	0	0	0	0	0	0	0	0	0	0	0	0	0	0	0	0	0	0	0	0	0	0	0	0	0	0	0	0	0	0	0	0
ASV27 (Muribaculaceae_Incertae_Sedis)	0	0	0	0	0	0	0	0	0	0	0	0	0	0	0	0	0	0	0	0	0	0	0	0	0	0	0	4	16	22	51	36	0	0	8	0	16	4	0	1	0	0	0	0	0	0	0	0	0
ASV28 (Muribaculaceae_Incertae_Sedis)	0	0	0	0	0	0	0	0	0	0	0	0	0	0	0	0	0	0	0	0	0	0	0	0	0	0	0	0	20	17	3	8	0	0	10	0	0	0	0	0	0	0	0	0	0	0	0	0	0
ASV29 (Sutterellaceae_unclassified)	0	0	0	0	0	0	0	0	0	0	0	0	0	0	0	0	0	0	0	0	0	0	0	0	0	0	0	0	34	17	7	12	0	0	7	0	13	0	0	0	0	0	0	0	0	0	0	0	0
ASV30 (Muribaculaceae_Incertae_Sedis)	0	0	0	0	0	0	0	0	0	0	0	0	0	0	0	0	0	0	0	0	0	0	0	0	0	0	0	0	0	0	7	0	0	0	7	0	0	0	0	0	0	0	0	0	0	0	0	0	0
ASV31 (Lachnospiraceae_UCG-006)	0	0	0	0	0	0	0	0	0	0	0	0	0	0	0	0	0	0	0	0	0	0	0	0	0	0	0	6	0	0	0	0	0	0	0	0	0	0	0	0	0	0	0	0	0	0	0	0	0
ASV32 (Muribaculaceae_Incertae_Sedis)	0	0	0	0	0	0	0	0	0	0	0	0	0	0	0	0	0	0	0	0	0	0	0	0	0	0	0	22	0	16	8	19	15	0	0	0	20	6	0	0	0	0	0	0	0	0	0	0	0
ASV33 (Streptococcus)	10	0	4	0	1	0	0	4	8	0	12	0	0	0	0	1	0	0	0	0	0	29	6	13	0	0	4	51	14	1	0	0	18	11	19	0	6	16	0	1823	0	0	0	10349	0	43	44	1734	0
ASV34 (Bacteroides)	0	0	0	0	0	0	0	0	0	0	0	0	0	0	0	0	0	0	0	0	0	0	0	0	0	0	0	7	54	40	30	25	0	0	0	2	0	37	0	0	0	0	0	0	0	30	0	0	0
ASV35 ([Ruminococcus]_gnavus_group)	0	0	0	0	0	0	0	0	0	0	0	0	0	0	0	0	0	0	0	0	0	0	0	0	0	0	0	3	0	4	0	0	0	0	0	0	0	0	0	0	0	0	0	0	0	0	16	0	0
ASV36 (Oscillospiraceae_Incertae_Sedis)	0	0	0	0	0	0	0	0	0	0	0	0	0	0	0	0	0	0	0	0	0	0	0	0	0	0	0	0	0	0	22	0	0	0	0	0	0	0	0	0	0	0	0	0	0	0	0	0	0
ASV37 (Porphyromonas)	0	0	0	0	0	0	0	0	0	0	0	0	0	0	0	0	0	0	0	0	0	0	0	0	0	0	0	0	0	0	0	0	0	0	11	0	0	0	0	0	0	0	0	0	0	0	0	0	0
ASV38 (Streptococcus)	0	0	0	0	0	0	0	0	0	0	0	0	0	0	0	0	0	0	0	0	0	0	0	0	0	0	0	0	0	3	0	0	0	0	0	0	0	0	0	0	0	0	0	0	0	13	0	0	0
ASV39 (Streptococcus)	0	0	0	0	0	0	0	0	0	0	0	0	0	0	0	0	0	0	0	0	0	0	0	0	0	0	0	3	0	0	0	0	0	0	0	0	0	0	0	0	0	0	0	0	0	0	0	0	0
ASV40 (Muribaculaceae_Incertae_Sedis)	0	0	0	0	0	0	0	0	0	0	0	0	0	0	0	0	0	0	0	0	0	0	0	0	0	0	0	11	0	5	0	6	0	0	0	0	0	0	0	0	0	0	0	0	0	0	0	0	0
ASV41 (Acinetobacter)	0	0	0	0	0	0	0	0	0	0	0	0	0	0	0	0	0	0	0	0	0	0	0	0	0	0	0	0	0	0	0	0	0	0	0	0	0	0	0	0	0	0	0	0	0	0	72	0	0
ASV42 (Collinsella)	0	0	0	0	0	1	0	0	0	0	0	0	0	0	0	0	0	0	0	0	0	0	0	0	3	0	0	0	0	0	0	0	0	0	0	0	0	4	0	0	0	0	0	0	0	0	0	0	0
ASV43 (Muribaculaceae_Incertae_Sedis)	0	0	0	0	0	0	0	0	0	0	0	0	0	0	0	0	0	0	0	0	0	0	0	0	0	0	0	69	34	139	115	140	85	0	69	1	61	62	0	0	0	0	0	0	0	0	0	0	0
ASV44 (Allobaculum)	0	0	0	0	0	0	0	0	0	0	0	0	0	0	0	0	0	0	0	0	0	0	0	0	0	0	0	40	6	56	25	56	30	0	2	0	14	9	0	0	0	0	0	0	0	0	0	0	0
ASV45 (Thomasclavelia)	0	0	0	0	0	0	0	0	0	0	0	0	0	0	0	0	0	0	0	0	0	0	0	0	0	0	0	0	0	0	0	0	0	0	0	0	0	0	0	0	0	0	0	0	0	7	61	0	0
ASV46 (Muribaculaceae_Incertae_Sedis)	0	0	0	0	0	0	0	0	0	0	0	0	0	0	0	0	0	0	0	0	0	0	0	0	0	0	0	30	5	21	26	12	24	0	0	0	71	18	0	0	0	0	0	0	0	0	0	0	0
ASV47 (Porphyromonas)	0	0	0	0	0	0	0	0	0	0	0	0	0	0	0	0	0	0	0	0	0	0	0	0	0	0	0	0	0	0	0	0	0	0	0	0	0	0	0	1	0	0	0	0	0	0	0	0	0
ASV48 (Lactiplantibacillus)	0	0	0	0	0	1	0	0	0	0	0	0	0	0	0	0	0	0	0	0	0	0	0	0	0	0	0	0	0	0	0	0	0	0	0	0	0	10	0	0	0	0	0	0	0	0	0	0	0
ASV49 (Acetatifactor)	0	0	0	0	0	0	0	0	0	0	0	0	0	0	0	0	0	0	0	0	0	0	0	0	0	0	0	0	16	0	0	0	0	0	0	0	0	17	0	0	0	0	0	0	0	0	0	0	0
ASV50 (Bacteroides)	0	0	0	0	0	0	0	0	0	0	0	0	0	0	0	0	0	0	0	0	0	0	0	0	0	0	0	19	60	63	76	43	39	0	0	0	51	5	0	0	0	0	0	0	0	0	0	0	0
ASV51 (Muribaculaceae_Incertae_Sedis)	0	0	0	0	0	0	0	0	0	0	0	0	0	0	0	0	0	0	0	0	0	0	0	0	0	0	0	24	27	7	43	22	20	0	14	0	27	44	0	0	0	0	0	0	0	0	0	0	0
ASV52 (Haemophilus)	0	0	0	0	0	0	0	0	0	0	0	181	0	0	0	0	0	0	0	0	0	0	0	0	0	0	0	0	4	0	0	0	0	0	0	0	0	0	0	0	0	0	0	0	0	10	7	0	0
ASV53 (Dechloromonas)	0	0	0	0	0	0	0	0	0	0	0	0	0	0	0	1	0	0	0	0	0	0	0	0	0	0	0	0	0	0	0	0	12	0	0	0	0	3	0	0	0	0	0	0	0	0	0	0	0
ASV55 (Halomonas)	0	0	0	0	0	0	0	0	0	0	0	0	0	0	0	0	0	0	0	0	0	0	0	0	0	0	0	1	0	0	25	0	0	0	9	4	0	3	0	0	0	0	0	0	0	0	0	0	0
ASV56 (Muribaculaceae_Incertae_Sedis)	0	0	0	0	0	0	0	0	0	0	0	0	0	0	0	0	0	0	0	0	0	0	0	0	0	0	0	4	0	6	0	0	36	0	0	0	0	0	0	0	0	0	0	0	0	0	0	0	0
ASV57 (Negativibacillus)	0	0	0	0	0	0	0	0	0	0	0	0	0	0	0	0	0	0	0	0	0	0	0	0	0	0	0	0	0	0	0	4	0	0	0	0	0	0	0	0	0	0	0	0	0	0	0	0	0
ASV58 (Lachnospiraceae_unclassified)	0	0	0	0	0	0	0	0	0	0	0	0	0	0	0	0	0	0	0	0	0	0	0	0	0	0	0	1	0	0	0	0	0	0	0	0	8	0	0	0	0	0	0	0	0	0	0	0	0
ASV59 (Parabacteroides)	0	0	0	0	0	0	0	0	0	0	0	0	0	0	0	0	0	0	0	0	0	0	0	0	0	0	0	5	12	8	0	7	0	0	0	0	3	20	0	0	0	0	0	0	0	0	0	0	0
ASV60 (Muribaculaceae_Incertae_Sedis)	0	0	0	0	0	0	0	0	0	0	0	0	0	0	0	0	0	0	0	0	0	0	0	0	0	0	0	0	16	4	0	4	0	0	0	0	0	6	0	0	0	0	0	0	0	0	0	0	0
ASV61 (Enterobacteriaceae_unclassified)	0	0	0	0	0	0	0	0	0	0	0	0	0	0	0	0	0	0	0	0	621	0	0	0	0	0	0	0	0	0	0	0	0	0	0	0	0	0	0	0	0	0	0	0	0	0	0	0	0
ASV62 (Muribaculaceae_Incertae_Sedis)	0	0	0	0	0	0	0	0	0	0	0	0	0	0	0	0	0	0	0	0	0	0	0	0	0	0	0	226	288	377	249	283	218	0	138	4	234	132	0	0	0	4	0	0	0	0	0	0	0
ASV63 (Prevotellaceae_Incertae_Sedis)	0	0	0	0	0	0	0	0	0	0	0	0	0	0	0	0	0	0	0	0	0	0	0	0	0	0	0	34	35	120	38	88	0	0	74	0	46	47	0	0	0	1	0	0	0	0	0	0	0
ASV64 (Butyribacter)	0	0	0	0	0	0	0	0	0	0	0	0	0	0	0	0	0	0	0	0	0	0	0	0	0	0	0	0	0	0	0	0	0	0	0	0	7	0	0	0	0	0	0	0	0	0	0	0	0
ASV65 (Roseateles)	0	0	0	0	0	0	0	0	0	0	0	0	0	0	0	0	0	0	0	0	0	0	0	0	0	0	0	0	0	0	0	0	11	0	0	0	21	0	0	0	0	0	0	2	0	24	0	1	0
ASV67 (Neisseria)	0	0	0	0	0	0	0	0	0	0	0	0	0	0	0	0	0	0	0	0	0	0	0	0	0	0	0	0	0	0	0	0	0	0	0	0	12	0	0	0	0	0	0	0	0	8	0	0	0
ASV68 (Parabacteroides)	0	0	0	0	0	0	0	0	0	0	0	0	0	0	0	0	0	0	0	0	0	0	0	0	0	0	0	0	0	0	0	0	0	0	0	0	0	7	0	0	0	0	0	0	0	0	0	0	0
ASV69 (Aliidiomarina)	0	0	0	0	0	0	0	0	0	0	0	0	0	0	0	0	0	0	0	0	0	0	0	0	0	0	0	0	0	0	0	0	2	0	0	0	0	0	0	0	0	0	0	0	0	0	0	0	0
ASV70 (Coriobacteriaceae_UCG-002)	0	0	0	0	0	0	0	0	0	0	0	0	0	0	0	0	0	0	0	0	0	0	0	0	0	0	0	0	0	0	21	0	0	0	0	0	0	3	0	0	0	0	0	0	0	0	0	0	0
ASV71 (Corynebacterium)	0	0	0	0	0	0	0	0	0	0	0	0	0	0	0	8399	0	0	0	0	0	1	0	0	0	2	0	0	0	0	0	0	0	0	0	0	0	0	0	0	0	0	0	0	0	0	0	0	0
ASV72 (Enterobacter)	0	0	0	0	0	0	0	0	0	0	0	0	0	0	0	0	0	0	0	0	48	0	0	0	0	0	0	0	0	0	0	0	0	0	0	0	0	0	0	0	0	0	0	0	547	0	0	0	0
ASV73 (Alistipes)	0	0	0	0	0	0	0	0	0	0	0	0	0	0	0	0	0	0	0	0	0	0	0	0	0	0	0	0	0	0	0	0	0	0	0	0	0	0	0	0	0	0	0	0	0	0	0	0	0
ASV74 (Klebsiella)	0	0	0	0	0	0	0	0	0	0	0	0	0	0	0	0	0	0	0	0	46	0	0	0	0	0	0	0	0	0	0	0	0	0	0	0	0	0	0	0	0	0	0	0	0	0	0	0	0
ASV75 (Allobaculum)	0	0	0	0	0	0	0	0	0	0	0	0	0	0	0	0	0	0	0	0	0	0	0	0	0	0	0	1	30	15	0	12	1	0	17	0	0	0	0	0	0	0	0	0	0	0	0	0	0
ASV76 (Helicobacter)	0	0	0	0	0	0	0	0	0	0	0	0	0	0	0	0	0	0	0	0	0	0	0	0	0	0	0	29	12	6	6	41	13	0	0	0	37	15	0	0	0	0	0	0	0	0	0	0	0
ASV78 (Anaerovoracaceae_Incertae_Sedis)	0	0	0	0	0	0	0	0	0	0	0	0	0	0	0	0	0	0	0	0	0	0	0	0	0	0	0	2	0	0	0	0	0	0	0	0	0	29	0	0	0	0	0	0	0	0	0	0	0
ASV79 (Massilia)	0	0	0	0	0	4	0	0	0	0	0	0	0	0	0	0	0	0	0	0	0	0	0	0	1	0	0	0	10	8	1	0	7	0	20	1	11	15	0	0	0	0	0	0	0	0	24	0	0
ASV80 (Enterobacteriaceae_unclassified)	0	2	0	0	0	1	0	0	0	0	0	0	0	0	0	0	0	1	0	0	0	0	0	0	0	0	0	0	0	0	0	0	0	0	0	0	0	0	0	0	0	0	0	0	33	0	0	4	0
ASV81 (Prevotellaceae_UCG-001)	0	0	0	0	0	0	0	0	0	0	0	0	0	0	0	0	0	0	0	0	0	0	0	0	0	0	0	3	0	0	14	0	0	0	0	0	0	14	0	0	0	0	0	0	0	0	0	0	0
ASV82 (Faecalibacterium)	0	0	0	0	0	0	0	0	0	0	0	0	0	0	0	0	0	0	0	0	0	0	0	0	0	0	0	0	0	3	0	0	0	0	0	0	5	0	0	0	0	0	0	0	0	0	0	0	0
ASV83 (Muribaculaceae_Incertae_Sedis)	0	0	0	0	0	0	0	0	0	0	0	0	0	0	0	0	0	0	0	0	0	0	0	0	0	0	0	0	0	1	0	10	0	0	14	0	0	0	0	0	0	0	0	0	0	0	0	0	0
ASV84 (Muribaculaceae_Incertae_Sedis)	0	0	0	0	0	0	0	0	0	0	0	0	0	0	0	0	0	0	0	0	0	0	0	0	0	0	0	63	52	70	35	96	78	0	98	2	104	7	0	1	0	3	0	1	0	0	0	1	0
ASV86 (Muribaculaceae_Incertae_Sedis)	0	0	0	0	0	0	0	0	0	0	0	0	0	0	0	0	0	0	0	0	0	0	0	0	0	0	0	20	46	76	63	57	65	0	31	1	26	0	0	0	0	0	0	0	0	0	0	0	0
ASV87 (Enterococcus)	0	0	0	0	0	0	0	0	0	0	0	0	0	0	0	0	0	0	0	0	0	0	0	0	0	0	0	0	0	0	6	0	0	0	0	0	0	13	0	0	0	0	0	0	0	0	0	0	0
ASV88 (Turicimonas)	0	0	0	0	0	0	0	0	0	0	0	0	0	0	0	0	0	0	0	0	0	0	0	0	0	0	0	1	0	10	12	25	19	0	14	0	14	18	0	0	0	0	0	0	0	0	0	0	0
ASV89 (Enterobacteriaceae_unclassified)	275	5849	0	0	0	0	0	32	0	11	0	0	0	0	0	5	0	0	0	0	396	0	0	0	0	0	0	0	0	0	0	0	0	0	0	0	0	12	0	0	0	0	0	0	1753	0	0	0	0
ASV90 (Lachnospiraceae_unclassified)	0	0	0	0	0	0	0	0	0	0	0	0	0	0	0	0	0	0	0	0	0	0	0	0	0	0	0	3	10	0	0	0	0	0	0	0	10	7	0	0	0	0	0	0	0	14	0	0	0
ASV91 (Dubosiella)	0	0	0	0	0	0	0	0	0	0	0	0	0	0	0	0	0	0	0	0	0	0	0	0	0	0	0	0	0	5	0	0	0	0	0	1	0	6	0	0	0	0	0	0	0	0	0	0	0
ASV92 (Roseateles)	0	0	0	0	0	0	0	0	0	0	0	0	0	0	0	0	0	0	0	0	0	0	0	0	0	0	0	0	0	0	0	0	0	0	0	0	2	2	0	0	0	0	0	0	0	0	0	0	0
ASV93 (Lactobacillus)	0	0	0	0	0	0	0	0	0	0	0	0	0	0	0	0	0	0	0	0	0	0	0	0	0	0	0	1	0	0	0	0	0	0	0	0	0	0	0	0	0	0	0	0	0	0	0	2	0
ASV94 (Rikenellaceae_RC9_gut_group)	0	0	0	0	0	0	0	0	0	0	0	0	0	0	0	0	0	0	0	0	0	0	0	0	0	0	0	25	22	25	26	30	12	0	10	0	25	11	0	0	0	0	0	0	0	0	0	0	0
ASV95 (Porphyromonas)	0	0	0	0	0	0	0	0	0	0	0	0	0	0	0	0	0	0	0	0	0	0	0	0	0	0	0	1	0	0	0	0	2	0	0	0	0	0	0	0	0	0	0	0	0	0	0	0	0
ASV96 (Clostridium)	2322	207	8510	7044	485	0	1	0	1270	0	342	1	65	1476	7	92	15	1	8780	97	96	6	177	468	14	5	5	6	0	0	0	4	0	3	9	0	0	0	3	0	14	99	0	0	2738	0	0	0	9
ASV97 (Muribaculaceae_Incertae_Sedis)	0	0	0	0	0	0	0	0	0	0	0	0	0	0	0	0	0	0	0	0	0	0	0	0	0	0	0	5	0	0	7	9	0	0	0	0	7	0	0	0	0	0	0	0	0	0	0	0	0
ASV98 (Fusobacterium)	0	0	0	0	0	0	0	0	0	0	0	0	0	0	0	0	0	0	0	0	0	0	0	0	0	0	0	0	0	0	0	0	0	0	0	0	0	0	0	0	0	0	0	0	0	11	31	0	0
ASV99 (Enterococcus)	0	0	0	404	0	41	0	9	1214	0	0	0	0	0	0	0	0	0	0	0	86	0	0	0	0	0	0	0	0	0	0	0	0	12	0	0	0	0	0	1	68	0	0	0	0	0	0	0	1882
ASV100 (Muribaculaceae_Incertae_Sedis)	0	0	0	0	0	0	0	0	0	0	0	0	0	0	0	0	0	0	0	0	0	0	0	0	0	0	0	550	641	801	707	806	396	1	599	11	567	377	0	6	0	7	0	7	0	0	26	0	0
ASV101 (Clostridium)	0	0	0	0	0	0	0	0	0	0	0	0	0	0	16	0	0	0	0	0	0	0	0	56	0	0	0	0	0	0	0	0	0	0	0	0	0	0	0	0	0	0	0	0	42	0	0	0	0
ASV102 (Micrococcus)	0	0	0	0	0	0	0	0	0	0	0	0	0	0	0	0	0	0	0	0	0	0	0	0	0	0	0	0	0	0	0	0	0	0	0	0	0	0	0	0	0	0	0	0	0	0	0	0	0
ASV103 (Lachnospiraceae_Incertae_Sedis)	0	0	0	0	0	0	0	0	0	0	0	0	0	0	0	0	0	0	0	0	0	0	0	0	0	0	0	0	0	3	0	0	0	0	0	0	0	9	0	0	0	0	0	0	0	0	0	0	0
ASV104 (Brevundimonas)	0	0	0	0	0	0	0	0	0	0	0	0	0	0	0	0	0	0	0	0	0	0	0	0	0	0	0	0	0	0	0	0	0	0	0	0	0	0	0	0	0	0	0	0	0	0	0	0	0
ASV105 (Clostridia_UCG-014_Incertae_Sedis)	0	0	0	0	0	0	0	0	0	0	0	0	0	0	0	0	0	0	0	0	0	0	0	0	0	0	0	8	0	1	0	0	0	0	0	0	0	15	0	0	0	0	0	0	0	0	0	0	0
ASV106 (Muribaculaceae_Incertae_Sedis)	0	0	0	0	0	0	0	0	0	0	0	0	0	0	0	0	0	0	0	0	0	0	0	0	0	0	0	0	12	0	0	0	0	0	0	0	0	0	0	0	0	0	0	0	0	0	0	0	0
ASV107 (Enterobacter)	0	0	0	0	0	0	0	0	0	0	0	0	0	0	0	0	0	0	0	0	287	0	0	0	0	0	0	0	0	0	0	0	0	0	0	0	0	0	0	0	0	0	0	0	0	0	0	0	0
ASV108 (Aeromonas)	0	0	0	0	0	0	0	0	0	0	0	8427	1	0	0	0	0	0	0	0	0	0	4	0	0	0	0	0	0	0	0	0	0	0	0	0	0	0	0	0	0	0	0	0	0	0	0	0	0
ASV109 (Halomonas)	0	0	0	0	0	0	0	0	0	0	0	0	0	0	0	0	0	0	0	0	0	0	0	0	0	0	0	6	14	4	81	0	13	0	39	2	0	0	0	0	0	0	0	10	0	0	0	3	0
ASV110 (Muribaculaceae_Incertae_Sedis)	0	0	0	0	0	0	0	0	0	0	0	0	0	0	0	0	0	0	0	0	0	0	0	0	0	0	0	7	42	3	40	21	0	0	0	2	7	13	0	0	0	0	0	0	0	0	0	0	0
ASV111 (Bacteroides)	0	0	0	0	0	0	0	0	0	0	0	0	0	0	0	0	0	0	0	0	0	0	0	0	0	0	0	1	0	0	0	10	0	0	0	0	3	0	0	0	0	0	0	0	0	0	0	0	0
ASV112 (Muribaculaceae_Incertae_Sedis)	0	0	0	0	0	0	0	0	0	0	0	0	0	0	0	0	0	0	0	0	0	0	0	0	0	0	0	2	0	0	6	15	44	0	13	0	0	0	0	0	0	0	0	0	0	0	0	0	0
ASV113 (Methylorubrum)	0	0	0	0	0	0	0	0	0	0	0	0	0	0	0	0	0	0	0	0	0	0	0	0	0	0	0	2	0	0	1	0	0	0	0	0	0	0	0	0	0	0	0	0	0	0	0	0	0
ASV114 (Enterobacter)	0	0	0	0	0	0	0	0	0	0	2	0	0	0	0	0	0	0	0	0	178	0	0	0	0	0	0	0	0	0	0	0	0	0	0	0	0	0	0	0	0	0	0	0	333	0	0	0	0
ASV115 (Halomonas)	0	0	0	0	0	0	0	0	0	0	0	0	0	0	0	0	0	0	0	0	0	0	0	0	0	0	0	0	0	0	26	0	0	0	30	3	9	1	0	0	0	0	0	0	0	0	0	4	0
ASV116 (Turicimonas)	0	0	0	0	0	0	0	0	0	0	0	0	0	0	0	0	0	0	0	0	0	0	0	0	0	0	0	0	13	2	0	0	0	0	0	0	0	0	0	0	0	0	0	0	0	0	0	0	0
ASV117 (Serratia)	0	0	0	2	0	0	0	0	0	3	0	0	0	0	0	0	0	0	4	0	0	0	0	0	0	0	0	0	0	0	0	0	0	0	0	0	0	0	0	0	0	0	0	0	0	0	0	0	0
ASV118 (Muribaculaceae_Incertae_Sedis)	0	0	0	0	0	0	0	0	0	0	0	0	0	0	0	0	0	0	0	0	0	0	0	0	0	0	0	0	0	11	0	11	0	0	1	0	0	20	0	0	0	0	0	0	0	0	0	0	0
ASV119 (Muribaculaceae_Incertae_Sedis)	0	0	0	0	0	0	0	0	0	0	0	0	0	0	0	0	0	0	0	0	0	0	0	0	0	0	0	5	0	14	0	8	26	0	0	0	5	7	0	0	0	1	0	0	0	0	0	0	0
ASV120 (Clostridium)	0	0	13	0	0	0	0	37	0	0	0	0	0	0	0	0	0	0	111	0	0	0	0	525	0	0	0	0	0	0	0	0	0	0	0	0	0	0	0	0	0	0	0	0	79	0	0	0	0
ASV121 (Bacteroides)	0	0	0	0	0	0	0	0	0	0	0	0	0	0	0	0	0	0	0	0	0	0	0	0	0	0	0	4	0	5	22	34	19	0	20	0	0	18	0	0	0	0	0	0	0	0	0	0	0
ASV122 (Streptococcus)	0	0	0	0	5	0	0	0	0	0	0	0	0	0	0	0	0	0	0	0	0	0	0	0	0	0	0	0	0	0	0	0	0	0	0	0	0	0	0	0	0	0	0	0	0	0	0	0	0
ASV123 (Muribaculaceae_Incertae_Sedis)	0	0	0	0	0	0	0	0	0	0	0	0	0	0	0	0	0	0	0	0	0	0	0	0	0	0	0	0	0	0	0	4	0	0	7	0	0	0	0	0	0	0	0	0	0	0	0	0	0
ASV124 (Finegoldia)	0	0	0	0	0	0	0	0	0	0	0	0	0	0	0	0	0	0	0	0	0	0	0	0	0	0	0	0	0	0	0	0	0	0	0	0	3	0	0	0	0	0	0	0	0	0	0	0	0
ASV126 (Serratia)	0	0	0	0	0	0	0	0	0	10	0	0	0	0	0	0	0	0	0	0	0	0	0	0	0	0	0	0	0	0	0	0	0	0	0	0	0	0	0	0	0	0	0	0	8	0	0	0	0
ASV127 (Muribaculaceae_Incertae_Sedis)	0	0	0	0	0	0	0	0	0	0	0	0	0	0	0	0	0	0	0	0	0	0	0	0	0	0	0	8	12	24	28	19	0	0	13	0	17	0	0	0	0	0	0	0	0	0	0	0	0
ASV128 (Caulobacteraceae_Incertae_Sedis)	0	0	0	0	0	0	0	0	0	0	0	0	0	0	0	0	0	0	0	0	0	0	0	0	0	0	0	0	0	0	0	0	0	0	0	0	0	0	0	0	0	0	0	0	0	0	0	1	0
ASV129 (Clostridium)	0	8	609	0	0	0	0	0	0	0	0	0	4	96	0	0	0	0	918	20	14	0	0	60	0	0	0	0	0	0	0	0	0	0	0	0	0	0	0	0	1	0	0	0	322	0	0	0	0
ASV130 (Oscillospiraceae_Incertae_Sedis)	0	0	0	0	0	0	0	0	0	0	0	0	0	0	0	0	0	0	0	0	0	0	0	0	0	0	0	7	0	52	14	15	2	0	9	0	22	0	0	0	0	0	0	0	0	0	0	0	0
ASV131 (Bifidobacterium)	0	0	0	0	0	0	0	0	0	0	0	0	0	0	0	0	0	0	0	0	0	0	0	0	0	0	0	0	0	0	0	0	0	0	0	0	0	0	0	0	0	0	0	0	0	0	38	0	0
ASV132 (Bifidobacterium)	0	0	0	0	0	1	0	0	0	0	0	0	0	0	0	0	0	0	0	0	0	0	0	0	0	0	0	0	0	0	0	0	0	0	12	0	0	0	0	0	0	0	0	0	0	140	308	0	0
ASV133 (Muribaculaceae_Incertae_Sedis)	0	0	0	0	0	0	0	0	0	0	0	0	0	0	0	0	0	0	0	0	0	0	0	0	0	0	0	76	18	56	67	96	22	0	41	1	37	71	0	2	0	1	0	0	0	0	0	0	0
ASV134 (Muribaculaceae_Incertae_Sedis)	0	0	0	0	0	0	0	0	0	0	0	0	0	0	0	0	0	0	0	0	0	0	0	0	0	0	0	4	0	0	2	2	0	0	0	0	0	0	0	0	0	0	0	0	0	0	0	0	0
ASV135 (Streptococcus)	0	0	0	0	0	0	0	0	0	0	0	0	0	0	0	0	0	0	0	0	0	0	0	0	0	0	0	0	0	0	0	3	0	0	3	0	15	0	0	0	0	0	0	0	0	13	0	0	0
ASV136 (Clostridium)	0	64	0	0	0	0	0	0	9	0	987	0	17	0	1151	0	0	0	0	0	0	0	0	383	0	0	0	0	0	0	0	0	0	0	0	0	0	0	0	0	0	0	0	0	90	0	0	0	0
ASV137 (Massilia)	0	0	0	0	0	0	0	0	0	0	0	0	0	0	0	0	0	0	0	0	0	0	0	0	0	0	0	0	0	7	0	0	0	0	0	0	8	0	0	0	0	0	0	0	0	0	0	0	0
ASV138 (Aquabacterium)	1	0	0	13	0	11	0	0	0	0	0	0	0	5	0	19	0	0	1	0	0	0	0	0	7	0	0	139	879	192	555	159	1101	0	1017	45	789	718	0	58	1	2	0	60	0	1864	1575	38	3
ASV139 (Anaerofustis)	0	0	0	0	0	0	0	0	0	0	0	0	0	0	0	0	0	0	0	0	0	0	0	0	0	0	0	0	0	3	0	1	0	0	0	0	0	0	0	0	0	0	0	0	0	0	0	0	0
ASV140 (Muribaculaceae_Incertae_Sedis)	0	0	0	0	0	0	0	0	0	0	0	0	0	0	0	0	0	0	0	0	0	0	0	0	0	0	0	0	0	0	9	4	0	0	0	0	0	0	0	0	0	0	0	0	0	0	0	0	0
ASV141 (Comamonas)	0	0	0	0	0	0	0	0	0	0	0	0	0	0	0	0	0	0	0	0	0	0	0	0	0	0	0	0	0	0	0	0	0	0	0	1	3	1	0	0	0	0	0	0	0	29	0	0	0
ASV142 (Allobaculum)	0	0	0	0	0	0	0	0	0	0	0	0	0	0	0	0	0	0	0	0	0	0	0	0	0	0	0	356	344	643	347	652	279	0	215	5	384	328	0	0	0	9	0	6	0	0	30	0	0
ASV143 (Acinetobacter)	0	0	0	0	0	0	0	0	0	0	0	0	0	0	0	0	0	0	0	0	0	0	0	0	0	0	0	0	0	0	7	0	0	0	0	0	0	0	0	0	0	0	0	0	0	22	31	0	0
ASV144 (Clostridia_UCG-014_Incertae_Sedis)	0	0	0	0	0	0	0	0	0	0	0	0	0	0	0	0	0	0	0	0	0	0	0	0	0	0	0	0	29	2	0	3	0	0	0	0	0	0	0	0	0	0	0	0	0	0	0	0	0
ASV145 (Bifidobacterium)	0	0	0	0	0	0	0	0	0	0	0	0	0	0	0	0	0	0	0	0	0	0	0	0	0	0	0	23	0	0	0	0	6	0	4	0	3	0	0	0	0	0	0	0	0	0	133	0	0
ASV146 (Clostridia_UCG-014_Incertae_Sedis)	0	0	0	0	0	0	0	0	0	0	0	0	0	0	0	0	0	0	0	0	0	0	0	0	0	0	0	3	0	19	0	9	0	0	0	0	19	0	0	0	0	0	0	0	0	0	0	0	0
ASV147 (Faecalibaculum)	0	0	0	0	0	0	0	0	0	0	0	0	0	0	0	0	0	0	0	0	0	0	0	0	0	0	0	11	0	8	0	23	0	0	0	0	0	0	0	0	0	0	0	0	0	0	0	0	0
ASV148 (Cloacibacterium)	0	0	0	0	0	0	0	0	0	0	0	0	0	0	0	0	0	0	0	0	0	0	0	0	0	0	0	0	0	0	0	0	0	0	0	2	0	0	0	0	0	0	0	0	0	0	0	0	0
ASV149 (Bifidobacterium)	0	0	0	0	0	0	0	0	0	0	0	0	0	0	0	0	0	0	0	0	0	0	0	0	0	0	0	0	0	0	0	0	0	0	0	0	0	0	0	3	0	0	0	0	0	77	42	0	0
ASV150 (Muribaculaceae_Incertae_Sedis)	0	0	0	0	0	0	0	0	0	0	0	0	0	0	0	0	0	0	0	0	0	0	0	0	0	0	0	0	57	13	17	51	0	0	25	0	14	22	0	0	0	0	0	0	0	0	0	0	0
ASV151 (Segatella)	0	0	0	0	0	0	0	0	0	0	0	0	0	0	0	0	0	0	0	0	0	0	0	0	0	0	0	0	0	0	0	0	0	0	0	0	8	0	0	0	0	0	0	0	0	0	0	0	0
ASV152 (Porphyromonas)	0	0	0	0	0	0	0	0	0	0	0	0	0	0	0	0	0	0	0	0	0	0	0	0	0	0	0	0	0	0	0	0	0	0	6	0	0	0	0	0	0	0	0	0	0	0	0	0	0
ASV153 (Muribaculaceae_Incertae_Sedis)	0	0	0	0	0	0	0	0	0	0	0	0	0	0	0	0	0	0	0	0	0	0	0	0	0	0	0	0	22	1	0	6	0	0	0	0	0	14	0	0	0	0	0	0	0	45	0	0	0
ASV154 (Streptococcus)	7603	4317	87	107	0	0	12	2064	475	0	15	0	369	252	0	15	0	2	0	10864	1076	0	2039	0	0	26	278	0	9	0	10	0	8	10934	0	0	10	12	0	0	0	0	154	0	0	51	30	0	0
ASV155 (Parabacteroides)	0	0	0	0	0	0	0	0	0	0	0	0	0	0	0	0	0	0	0	0	0	0	0	0	0	0	0	0	22	2	8	18	0	0	0	0	0	0	0	0	0	0	0	0	0	0	0	0	0
ASV156 (Bifidobacterium)	0	0	0	0	0	0	0	0	0	0	0	0	0	0	0	6	0	0	0	0	0	0	0	0	0	0	0	0	19	0	10	6	16	0	0	0	6	4	0	0	0	0	0	0	0	74	253	0	0
ASV157 (Roseomonas)	0	0	0	0	0	0	0	0	0	0	0	0	0	0	0	0	0	0	0	0	0	0	0	0	0	0	0	0	1	0	0	1	0	0	0	0	0	0	0	0	0	0	0	0	0	0	27	0	0
ASV158 ([Eubacterium]_coprostanoligenes_group_Incertae_Sedis)	0	0	0	0	0	0	0	0	0	0	0	0	0	0	0	0	0	0	0	0	0	0	0	0	0	0	0	20	3	0	21	0	38	0	0	0	0	0	0	0	0	0	0	0	0	0	0	0	0
ASV159 (Enterococcus)	182	289	17	1884	3227	10431	8	85	6110	95	2	3	0	4563	3	2	10054	10	15	2	2484	0	1084	2	1	5	10196	8	0	5	26	14	46	402	36	2	9	23	11398	0	11384	1	14	6	0	17	8	18	9555
ASV160 (Hyphomicrobiales_A0839_Incertae_Sedis)	0	0	0	0	0	0	0	0	0	0	0	0	0	0	0	0	0	0	0	0	0	0	0	0	0	0	0	0	0	0	0	0	0	0	0	0	0	0	0	0	0	0	0	0	0	0	19	0	0
ASV161 (Staphylococcus)	0	0	4	0	0	0	0	0	0	0	0	0	0	0	0	0	125	0	0	0	0	0	0	0	0	0	0	0	20	17	0	1	0	0	7	0	3	8	0	0	0	1	0	0	0	199	8	0	0
ASV162 (Staphylococcus)	0	0	0	0	0	0	0	0	0	0	0	35	0	0	0	0	0	0	0	0	0	0	0	0	34	0	0	0	0	0	0	0	0	2	0	0	0	0	0	0	0	0	0	0	0	0	0	0	0
ASV163 (Clostridium)	0	0	412	0	0	0	0	0	0	0	0	0	0	84	0	0	0	0	934	0	6	0	0	39	0	0	0	0	0	0	0	0	0	0	0	0	0	0	0	0	0	0	0	0	339	0	0	0	0
ASV164 (Gemella)	0	0	0	0	0	0	0	0	0	0	0	7	0	0	0	0	0	0	0	0	0	0	0	0	0	0	0	0	0	0	0	2	10	0	0	0	0	8	0	0	0	0	0	0	0	0	0	0	0
ASV165 (Allobaculum)	0	0	0	0	0	0	0	0	0	0	0	0	0	0	0	0	0	0	0	0	0	0	0	0	0	0	0	53	61	78	102	152	84	0	81	2	89	23	0	0	0	0	0	0	0	0	0	0	0
ASV166 (Muribaculaceae_Incertae_Sedis)	0	0	0	0	0	0	0	0	0	0	0	0	0	0	0	0	0	0	0	0	0	0	0	0	0	0	0	5	11	10	0	9	0	0	14	0	0	0	0	0	0	0	0	0	0	0	0	0	0
ASV167 (Faecalibacterium)	0	0	0	0	0	0	0	0	0	0	0	0	0	0	0	0	0	0	0	0	0	0	0	0	0	0	0	0	0	0	0	0	0	0	0	1	0	0	0	0	0	0	0	0	0	63	114	0	0
ASV168 (Muribaculaceae_Incertae_Sedis)	0	0	0	0	0	0	0	0	0	0	0	0	0	0	0	0	0	0	0	0	0	0	0	0	0	0	0	0	0	0	0	32	0	0	0	0	0	0	0	0	0	0	0	0	0	0	0	0	0
ASV169 (Methylobacterium)	0	0	0	0	0	0	0	0	0	0	0	0	0	0	0	1	0	0	0	0	0	0	0	0	0	0	0	0	0	0	0	0	14	0	0	1	0	2	0	0	0	2	0	0	0	15	18	0	0
ASV170 (Muribaculum)	0	0	0	0	0	0	0	0	0	0	0	0	0	0	0	0	0	0	0	0	0	0	0	0	0	0	0	0	0	0	0	0	0	0	0	0	0	0	0	0	0	0	0	0	0	0	0	0	0
ASV171 (Muribaculaceae_Incertae_Sedis)	0	0	0	0	0	0	0	0	0	0	0	0	0	0	0	0	0	0	0	0	0	0	0	0	0	0	0	12	0	13	16	21	0	0	0	0	0	0	0	0	0	0	0	0	0	0	0	0	0
ASV172 (Herbaspirillum)	0	0	0	0	0	0	0	0	0	0	0	0	0	0	0	0	0	0	0	0	0	0	0	0	0	0	0	12	7	4	0	3	0	0	45	8	18	5	0	0	0	0	0	3	0	0	0	6	0
ASV173 (Muribaculaceae_Incertae_Sedis)	0	0	0	0	0	0	0	0	0	0	0	0	0	0	0	0	0	0	0	0	0	0	0	0	0	0	0	618	757	1031	870	1072	522	0	591	25	735	534	0	0	0	9	0	0	0	0	0	1	0
ASV174 (Gemmiger)	0	0	0	0	0	0	0	0	0	0	0	0	0	0	0	0	0	0	0	0	0	0	0	0	0	0	0	0	0	0	0	0	0	0	0	0	0	0	0	0	0	0	0	0	0	24	0	0	0
ASV175 (Paraprevotella)	0	0	0	0	0	0	0	0	0	0	0	0	0	0	0	0	0	0	0	0	0	0	0	0	0	0	0	1	0	0	30	0	0	0	0	0	0	0	0	0	0	0	0	0	0	0	0	0	0
ASV176 (Turicimonas)	0	0	0	0	0	0	0	0	0	0	0	0	0	0	0	0	0	0	0	0	0	0	0	0	0	0	0	0	0	3	0	0	8	0	0	0	0	0	0	0	0	0	0	0	0	0	0	0	0
ASV177 (Massiliomicrobiota)	0	0	0	0	0	0	0	0	0	0	0	0	0	0	0	0	0	0	0	0	0	0	0	0	0	0	0	5	0	0	2	0	0	0	0	0	0	0	0	0	0	0	0	0	0	0	0	0	0
ASV178 (Escherichia-Shigella)	0	0	0	0	0	10	0	0	0	0	0	0	0	0	0	0	0	0	0	0	0	0	0	0	0	0	0	0	0	0	0	0	0	0	0	0	0	0	0	0	0	0	0	0	0	0	0	0	0
ASV179 (Rhodococcus)	0	0	0	2	0	31	0	0	0	0	0	0	0	0	0	12	0	0	2	0	0	0	0	0	6	0	0	377	1478	502	975	383	2322	0	1497	91	1517	1358	0	132	0	6	0	103	0	3027	3437	80	1
ASV180 (Bacteroides)	0	0	0	0	0	0	0	0	0	0	0	0	0	0	0	0	0	0	0	0	0	0	0	0	0	0	0	0	0	0	0	0	0	0	0	0	0	0	0	0	0	0	0	0	0	0	0	0	0
ASV181 (Clostridium)	0	0	0	0	0	0	0	0	0	0	0	0	0	881	0	0	0	0	0	0	0	1	0	0	0	0	0	0	0	0	0	0	0	0	0	0	0	0	0	0	0	0	0	0	0	0	0	0	0
ASV182 (Peptococcaceae_Incertae_Sedis)	0	0	0	0	0	0	0	0	0	0	0	0	0	0	0	0	0	0	0	0	0	0	0	0	0	0	0	0	0	0	5	0	0	0	0	0	0	0	0	0	0	0	0	0	0	0	0	0	0
ASV183 (Limosilactobacillus)	0	0	0	0	0	0	0	0	0	0	0	0	0	0	0	0	0	0	0	0	0	0	0	0	0	0	0	0	12	9	0	0	0	0	0	0	0	7	0	0	0	0	0	0	0	0	0	0	0
ASV184 (Methyloversatilis)	0	0	0	0	0	0	0	0	0	0	0	0	0	0	0	0	0	0	0	0	0	0	0	0	0	0	0	0	0	0	0	0	0	0	0	0	0	0	0	0	0	0	0	0	0	25	0	0	0
ASV185 (Caulobacter)	0	0	0	0	0	4	0	0	0	0	0	0	0	0	0	13	0	0	1	0	0	0	0	0	7	0	0	46	292	67	235	41	190	0	215	12	228	195	0	12	0	1	0	12	0	565	428	11	0
ASV186 (Enterobacteriaceae_unclassified)	0	0	0	0	0	0	0	0	0	0	0	0	0	0	0	0	0	0	0	0	0	0	0	0	0	0	0	0	0	0	0	0	0	0	0	0	0	0	0	0	0	0	0	0	6	0	0	0	0
ASV187 (Parabacteroides)	0	0	0	0	0	0	0	0	0	0	0	0	0	0	0	0	0	0	0	0	0	0	0	0	0	0	0	0	0	0	0	0	0	0	0	0	5	9	0	0	0	0	0	0	0	0	0	0	0
ASV188 (Ligilactobacillus)	0	0	0	0	0	0	0	0	0	0	0	0	0	0	0	0	0	0	0	0	0	0	0	0	0	0	0	0	0	0	0	0	0	0	0	0	0	0	0	0	0	0	0	0	0	0	0	0	0
ASV189 (Muribaculaceae_Incertae_Sedis)	0	0	0	0	0	0	0	0	0	0	0	0	0	0	0	0	0	0	0	0	0	0	0	0	0	0	0	0	0	0	0	3	0	0	0	0	0	0	0	0	0	0	0	0	0	0	0	0	0
ASV190 (Dubosiella)	0	0	0	0	0	0	0	0	0	0	0	0	0	0	0	0	0	0	0	0	0	0	0	0	0	0	0	29	75	55	7	88	0	0	20	0	65	29	0	0	0	0	0	0	0	13	0	0	0
ASV191 (Peptoniphilus)	0	0	0	0	0	0	0	0	0	0	0	0	0	0	0	0	0	0	0	0	0	0	0	0	0	0	0	0	0	0	0	0	0	0	0	0	0	0	0	0	0	0	0	0	0	0	0	0	0
ASV192 (Muribaculaceae_Incertae_Sedis)	0	0	0	0	0	0	0	0	0	0	0	0	0	0	0	0	0	0	0	0	0	0	0	0	0	0	0	34	70	51	64	62	34	0	26	4	33	57	0	0	0	0	0	0	0	0	0	0	0
ASV193 (Caulobacteraceae_Incertae_Sedis)	0	0	0	0	0	0	0	0	0	0	0	0	0	0	0	0	0	0	0	0	0	0	0	0	0	0	0	0	0	1	0	2	12	0	0	0	0	0	0	0	0	0	0	0	0	0	5	0	0
ASV194 (Muribaculaceae_Incertae_Sedis)	0	0	0	0	0	0	0	0	0	0	0	0	0	0	0	0	0	0	0	0	0	0	0	0	0	0	0	1	0	2	23	17	0	0	15	0	0	0	0	0	0	0	0	0	0	0	0	0	0
ASV195 (Lachnospiraceae_NK4A136_group)	0	0	0	0	0	0	0	0	0	0	0	0	0	0	0	0	0	0	0	0	0	0	0	0	0	0	0	0	0	0	10	0	29	0	0	0	17	0	0	0	0	0	0	0	0	0	0	0	0
ASV196 (Muribaculaceae_Incertae_Sedis)	0	0	0	0	0	0	0	0	0	0	0	0	0	0	0	0	0	0	0	0	0	0	0	0	0	0	0	1	0	0	0	0	0	0	0	4	1	0	0	0	0	0	0	0	0	0	0	0	0
ASV197 (Enterococcus)	0	0	0	0	0	0	0	0	0	0	0	0	0	0	0	0	0	3	0	0	0	0	0	0	0	0	0	0	0	0	0	0	0	0	0	0	0	0	0	0	0	0	0	0	0	0	0	0	0
ASV198 (Anaerobutyricum)	0	0	0	0	0	0	0	0	0	0	0	0	0	0	0	0	0	0	0	0	0	0	0	0	0	0	0	0	0	0	0	0	0	0	0	0	0	0	0	0	0	0	0	0	0	0	0	0	0
ASV199 (Caulobacter)	0	0	0	0	0	0	0	0	0	0	0	0	0	0	0	0	0	0	0	0	0	0	0	0	0	0	0	2	0	0	0	0	0	0	11	0	7	0	0	0	0	0	0	0	0	0	0	7	0
ASV200 (Ligilactobacillus)	0	0	0	0	0	0	0	0	0	0	0	0	0	0	0	0	0	0	0	0	0	0	0	0	0	0	0	0	0	14	0	0	0	0	0	0	0	11	0	0	0	0	0	0	0	12	0	0	0
ASV201 (Staphylococcus)	7	0	18	0	2	1	15	0	42	0	145	195	0	24	0	54	9	0	0	0	108	0	0	1	201	0	0	277	0	0	0	0	0	10	14	8	16	9	0	0	0	0	0	71	0	0	0	0	0
ASV202 (Sphingobium)	0	0	0	0	0	0	0	0	0	0	0	0	0	0	0	0	0	0	0	0	0	0	0	0	0	0	0	3	1	1	0	0	25	0	0	0	0	17	0	0	0	0	0	0	0	17	0	0	0
ASV203 (Streptococcus)	0	0	0	0	0	0	0	1	0	0	0	0	0	0	0	0	0	0	0	0	0	0	0	0	0	0	0	0	0	0	0	0	0	0	0	0	0	0	0	0	0	0	0	0	0	0	0	0	0
ASV204 (Muribaculaceae_Incertae_Sedis)	0	0	0	0	0	0	0	0	0	0	0	0	0	0	0	0	0	0	0	0	0	0	0	0	0	0	0	22	25	5	21	7	0	0	0	1	3	3	0	0	0	0	0	0	0	0	0	0	0
ASV205 (Bacteroides)	0	0	0	0	0	0	0	0	0	0	0	0	0	0	0	0	0	0	0	0	0	0	0	0	0	0	0	2	0	25	30	24	0	0	0	0	0	3	0	0	0	0	0	0	0	0	0	0	0
ASV206 (Muribaculaceae_Incertae_Sedis)	0	0	0	0	0	0	0	0	0	0	0	0	0	0	0	0	0	0	0	0	0	0	0	0	0	0	0	35	41	36	26	35	47	0	29	2	13	23	0	0	0	0	0	0	0	0	16	0	0
ASV208 (Prevotellaceae_UCG-001)	0	0	0	0	0	0	0	0	0	0	0	0	0	0	0	0	0	0	0	0	0	0	0	0	0	0	0	39	41	37	5	40	14	0	9	2	3	53	0	0	0	0	0	0	0	0	0	0	0
ASV209 (Rhodospirillales_Incertae_Sedis)	0	0	0	0	0	0	0	0	0	0	0	0	0	0	0	0	0	0	0	0	0	0	0	0	0	0	0	0	0	0	0	0	0	0	0	0	0	0	0	0	0	0	0	0	0	0	0	0	0
ASV211 (Bifidobacterium)	169	50	6	468	5594	132	724	27	50	0	2827	0	20	617	7	2766	64	16	7	0	0	1158	48	7	0	2	863	3	0	1	0	0	2	16	0	0	0	2	32	0	0	6422	0	2	0	0	0	400	7
ASV212 (Alistipes)	0	0	0	0	0	0	0	0	0	0	0	0	0	0	0	0	0	0	0	0	0	0	0	0	0	0	0	9	12	5	0	9	0	0	14	0	0	0	0	0	0	0	0	0	0	0	0	0	0
ASV213 (Streptococcus)	0	0	8	8	0	707	10	0	36	0	0	0	0	0	0	0	0	0	0	0	10	9	0	40	0	0	0	144	0	0	0	0	8	1	0	3205	0	0	0	5414	1	3144	0	0	8	0	0	7474	0
ASV214 (Enterobacter)	0	0	0	0	0	0	0	0	0	0	0	0	0	0	0	0	0	0	0	0	0	0	0	0	0	0	0	0	0	0	0	0	0	0	0	2	0	0	0	0	0	0	0	0	0	0	0	0	0
ASV215 (Streptococcus)	0	0	0	0	0	0	0	0	0	0	0	0	0	0	0	0	0	0	0	0	0	0	0	0	0	0	0	0	3	2	4	0	0	0	0	0	0	0	0	0	0	0	0	0	0	0	0	0	0
ASV216 (Staphylococcus)	0	0	0	0	0	0	0	0	0	0	0	0	0	0	0	0	0	0	0	0	0	0	0	0	0	0	0	0	0	0	0	0	8	0	0	0	0	0	0	0	0	0	0	0	0	99	5	0	0
ASV217 (Muribaculaceae_Incertae_Sedis)	0	0	0	0	0	0	0	0	0	0	0	0	0	0	0	0	0	0	0	0	0	0	0	0	0	0	0	23	12	31	39	38	0	0	15	0	36	29	0	0	0	0	0	0	0	0	0	0	0
ASV218 (Clostridia_UCG-014_Incertae_Sedis)	0	0	0	0	0	0	0	0	0	0	0	0	0	0	0	0	0	0	0	0	0	0	0	0	0	0	0	0	0	0	0	2	0	0	0	0	0	0	0	0	0	0	0	0	0	40	0	0	0
ASV219 (Dubosiella)	0	0	0	0	0	0	0	0	0	0	0	0	0	0	0	0	0	0	0	0	0	0	0	0	0	0	0	58	64	99	37	108	35	0	42	0	42	60	0	0	0	0	0	0	0	32	0	0	0
ASV220 (Sediminibacterium)	0	0	0	0	0	0	0	0	0	0	0	0	0	0	0	0	0	0	0	0	0	0	0	0	0	0	0	0	0	1	3	0	0	0	2	0	2	12	0	0	0	0	0	0	0	4	21	2	0
ASV222 (Oscillospiraceae_Incertae_Sedis)	0	0	0	0	0	0	0	0	0	0	0	0	0	0	0	0	0	0	0	0	0	0	0	0	0	0	0	0	0	5	0	2	0	0	0	0	0	0	0	0	0	0	0	0	0	0	0	0	0
ASV223 (Lachnospiraceae_ASF356)	0	0	0	0	0	0	0	0	0	0	0	0	0	0	0	0	0	0	0	0	0	0	0	0	0	0	0	0	10	0	0	0	0	0	0	0	0	0	0	0	0	0	0	0	0	0	0	0	0
ASV224 (Pseudomonas)	0	0	0	0	0	0	0	0	0	0	0	0	0	0	0	0	0	0	0	0	0	0	0	0	0	0	0	0	0	0	0	0	0	0	0	0	0	1	0	0	0	0	0	0	0	7	0	0	0
ASV225 (Lachnospiraceae_Incertae_Sedis)	0	0	0	0	0	0	0	0	0	0	0	0	0	0	0	0	0	0	0	0	0	0	0	0	0	0	0	0	0	0	5	0	0	0	0	0	0	0	0	0	0	0	0	0	0	0	0	0	0
ASV226 (Allobaculum)	0	0	0	0	0	0	0	0	0	0	0	0	0	0	0	0	0	0	0	0	0	0	0	0	0	0	0	13	21	63	53	49	32	0	33	0	37	12	0	0	0	0	0	0	0	0	0	0	0
ASV227 (Prevotella)	0	0	0	0	0	0	0	0	0	0	0	0	0	0	0	0	0	0	0	0	0	0	0	0	0	0	0	0	0	0	0	2	0	0	0	0	0	0	0	0	0	0	0	0	0	0	0	0	0
ASV228 (Colidextribacter)	0	0	0	0	0	0	0	0	0	0	0	0	0	0	0	0	0	0	0	0	0	0	0	0	0	0	0	0	0	4	0	0	0	0	0	0	15	0	0	0	0	0	0	0	0	0	0	0	0
ASV229 (Alistipes)	0	0	0	0	0	0	0	0	0	0	0	0	0	0	0	0	0	0	0	0	0	0	0	0	0	0	0	1	20	10	14	11	0	0	0	0	0	7	0	0	0	0	0	0	0	0	0	1	0
ASV230 (Bacteroides)	0	0	0	0	0	0	0	0	0	0	0	0	0	0	0	0	0	0	0	0	0	0	0	0	0	0	0	0	13	0	0	0	0	0	0	1	0	0	0	0	0	0	0	0	0	18	63	0	0
ASV231 (Staphylococcus)	0	0	12	12	0	0	10	0	0	1	0	0	0	0	0	0	791	0	3	0	0	0	0	0	8	0	0	0	0	0	0	0	0	0	0	0	0	0	1	0	0	0	0	0	2	0	0	2	0
ASV232 (Muribaculaceae_Incertae_Sedis)	0	0	0	0	0	0	0	0	0	0	0	0	0	0	0	0	0	0	0	0	0	0	0	0	0	0	0	25	164	201	222	156	100	0	127	0	137	116	0	0	0	0	0	0	0	0	0	0	0
ASV233 (Peptoniphilus)	0	0	0	0	0	0	0	0	0	0	0	0	0	0	0	0	0	0	0	0	0	0	0	0	0	0	0	0	0	0	0	0	0	0	0	0	6	1	0	0	0	0	0	0	0	0	0	0	0
ASV234 (Segatella)	0	0	0	0	0	0	0	0	0	0	0	0	0	0	0	0	0	0	0	0	0	0	0	0	0	0	0	0	0	0	3	0	0	0	0	0	0	0	0	0	0	0	0	0	0	0	6	0	0
ASV235 (Dialister)	0	0	0	0	0	0	0	0	0	0	0	0	0	0	0	0	0	0	0	0	0	0	0	0	0	0	0	0	6	0	0	0	0	0	0	0	0	10	0	0	0	0	0	0	0	0	0	0	0
ASV236 (Faecalimonas)	0	0	0	0	0	0	0	0	0	0	0	0	0	0	0	0	0	0	0	0	0	0	0	0	0	0	0	23	0	8	24	22	39	0	10	0	20	8	0	0	0	0	0	0	0	0	0	0	0
ASV237 (Sphingomonas)	0	0	0	0	0	0	0	0	0	0	0	0	0	0	0	0	0	0	0	0	0	0	0	0	0	0	0	32	78	38	74	20	284	0	223	14	93	108	0	11	0	0	0	9	0	236	253	0	0
ASV238 (Clostridium)	0	0	8	0	0	0	0	0	0	0	0	0	0	0	0	0	0	0	0	0	0	0	0	0	0	0	0	0	0	0	0	0	0	0	0	0	0	0	0	0	0	0	0	0	0	0	0	0	0
ASV239 (Enterobacteriaceae_unclassified)	0	0	0	0	0	0	0	0	0	0	0	0	0	0	0	0	0	0	0	0	0	0	0	0	0	0	0	0	0	0	0	0	0	0	0	0	0	0	0	0	0	0	0	0	0	0	0	0	2
ASV240 (Leyella)	0	0	0	0	0	0	0	0	0	0	0	0	0	0	0	0	0	0	0	0	0	0	0	0	0	0	0	0	0	0	0	0	5	0	0	0	1	0	0	0	0	0	0	3	0	0	0	0	0
ASV241 (Anaerotignum)	0	0	0	0	0	0	0	0	0	0	0	0	0	0	0	0	0	0	0	0	0	0	0	0	0	0	0	0	0	0	0	9	0	0	0	0	0	0	0	0	0	0	0	0	0	0	0	0	0
ASV242 (Lawsonella)	0	0	0	0	0	1	0	0	0	0	0	0	0	0	0	0	0	0	0	0	0	0	0	0	0	0	0	0	13	0	0	0	0	0	6	0	0	0	0	1	0	0	0	0	0	18	8	0	0
ASV243 (Lachnospiraceae_ND3007_group)	0	0	0	0	0	0	0	0	0	0	0	0	0	0	0	0	0	0	0	0	0	0	0	0	0	0	0	0	0	0	0	0	0	0	9	0	0	0	0	0	0	0	0	0	0	0	0	0	0
ASV244 (Clostridioides)	0	36	5	0	2054	0	159	181	9	23	768	0	0	874	79	0	197	0	0	28	1401	25	2	0	0	0	0	1	0	0	0	0	0	0	0	0	2	0	0	0	0	0	5	0	287	0	0	0	5
ASV245 (Enterobacteriaceae_unclassified)	0	0	0	4	0	0	0	0	0	0	0	0	0	0	0	0	0	4	0	0	0	0	0	0	0	0	0	0	0	0	0	0	0	0	0	0	0	0	0	0	0	0	0	0	36	14	0	0	0
ASV246 (Oscillospiraceae_Incertae_Sedis)	0	0	0	0	0	0	0	0	0	0	0	0	0	0	0	0	0	0	0	0	0	0	0	0	0	0	0	0	0	4	0	0	0	0	11	0	0	10	0	0	0	0	0	0	0	0	0	0	0
ASV248 (Muribaculum)	0	0	0	0	0	0	0	0	0	0	0	0	0	0	0	0	0	0	0	0	0	0	0	0	0	0	0	26	18	46	57	35	35	0	14	0	34	17	0	0	0	0	0	0	0	0	0	0	0
ASV249 (Clostridium)	0	70	0	0	0	0	0	0	9	0	565	0	6	0	1036	0	0	0	0	0	0	0	0	377	0	0	0	0	0	0	0	0	0	0	0	0	0	0	0	0	0	0	0	0	87	0	0	0	0
ASV250 (Clostridioides)	0	0	0	0	0	0	21	22	0	0	83	0	0	86	13	0	23	0	0	0	0	0	0	0	0	0	0	0	0	0	0	0	0	0	0	0	0	8	0	0	0	0	0	0	0	0	0	0	0
ASV251 (Clostridium)	0	419	0	0	0	0	2	0	52	0	4548	0	59	3	7730	0	0	2	0	0	0	1	0	2595	1	13	0	0	0	0	0	0	1	0	0	0	0	0	0	0	0	0	15	0	631	0	0	0	0
ASV252 (Bifidobacterium)	0	0	0	0	0	0	0	0	0	0	0	0	0	0	0	0	0	0	0	0	0	0	0	0	0	0	0	0	0	0	0	0	0	0	0	0	3	0	0	0	0	0	0	0	0	0	0	0	0
ASV253 (Colidextribacter)	0	0	0	0	0	0	0	0	0	0	0	0	0	0	0	0	0	0	0	0	0	0	0	0	0	0	0	0	17	0	0	4	0	0	4	0	0	0	0	0	0	0	0	0	0	0	0	0	0
ASV254 (Allobaculum)	0	0	0	0	0	0	0	0	0	0	0	0	0	0	0	0	0	0	0	0	0	0	0	0	0	0	0	8	23	64	2	48	13	0	30	4	102	15	0	0	0	0	0	0	0	0	0	0	0
ASV256 (Neisseria)	0	0	0	0	0	0	0	0	0	0	0	0	0	0	0	0	0	0	0	0	0	0	0	0	0	0	0	0	0	0	5	0	0	0	0	0	0	0	0	0	0	0	0	0	0	0	19	0	0
ASV257 (Colidextribacter)	0	0	0	0	0	0	0	0	0	0	0	0	0	0	0	0	0	0	0	0	0	0	0	0	0	0	0	10	0	3	0	7	21	0	3	1	0	26	0	0	0	0	0	0	0	0	0	0	0
ASV258 (Rikenella)	0	0	0	0	0	0	0	0	0	0	0	0	0	0	0	0	0	0	0	0	0	0	0	0	0	0	0	22	2	30	11	17	14	0	0	0	14	16	0	0	0	0	0	0	0	0	0	0	0
ASV259 (Turicimonas)	0	0	0	0	0	0	0	0	0	0	0	0	0	0	0	0	0	0	0	0	0	0	0	0	0	0	0	0	0	13	0	0	0	0	0	0	0	0	0	0	0	0	0	0	0	0	0	0	0
ASV260 (Staphylococcaceae_Incertae_Sedis)	0	0	0	0	0	0	0	0	12	0	0	0	0	0	0	0	0	0	0	0	15	0	0	0	6	0	0	0	0	0	0	0	0	0	0	0	0	0	0	0	0	0	0	0	0	0	0	0	0
ASV261 (Muribaculaceae_Incertae_Sedis)	0	0	0	0	0	0	0	0	0	0	0	0	0	0	0	0	0	0	0	0	0	0	0	0	0	0	0	1	0	0	2	8	0	0	0	0	8	12	0	0	0	0	0	0	0	0	0	0	0
ASV262 (Muribaculaceae_Incertae_Sedis)	0	0	0	0	0	0	0	0	0	0	0	0	0	0	0	0	0	0	0	0	0	0	0	0	0	0	0	0	27	0	18	4	0	0	0	0	15	11	0	0	0	0	0	0	0	0	0	0	0
ASV263 (Pseudomonas)	0	0	0	0	0	0	0	0	0	0	0	0	0	0	0	0	0	0	0	0	0	0	0	0	0	0	0	0	0	0	0	0	0	0	8	0	0	0	0	0	0	0	0	0	0	0	0	0	0
ASV264 (Enterobacteriaceae_unclassified)	0	0	0	0	0	0	0	0	0	0	0	0	0	0	0	0	0	0	0	0	0	0	0	0	0	0	0	0	0	0	0	0	0	0	0	0	0	0	0	0	0	0	0	0	0	0	0	0	0
ASV265 (Bacteroides)	0	0	0	0	0	0	0	0	0	0	0	0	0	0	0	0	0	0	0	0	0	0	0	0	0	0	0	0	0	0	0	0	0	0	0	2	0	0	0	0	0	0	0	0	0	0	0	0	0
ASV266 (Hyphomicrobiales_A0839_Incertae_Sedis)	0	0	0	0	0	0	0	0	0	0	0	0	0	0	0	0	0	0	0	0	0	0	0	0	0	0	0	0	0	1	0	0	0	0	4	0	0	0	0	0	0	0	0	0	0	0	0	0	0
ASV267 (Alcaligenes)	0	0	0	0	0	0	0	0	0	0	0	0	0	0	0	0	0	0	0	0	0	0	0	0	0	0	0	0	0	0	0	0	0	0	0	0	0	0	0	0	0	0	0	0	0	4	8	0	0
ASV268 (Bacteroides)	0	0	0	0	0	0	0	0	0	0	0	0	0	0	0	0	0	0	0	0	0	0	0	0	0	0	0	0	0	0	0	0	0	0	0	0	0	0	0	0	0	0	0	0	0	31	31	0	0
ASV269 (Dechloromonas)	0	0	0	0	0	0	0	0	0	0	0	0	0	0	0	0	0	0	0	0	0	0	0	0	0	0	0	0	0	2	1	0	0	0	0	0	0	0	0	0	0	0	0	0	0	5	0	0	0
ASV270 (Muribaculaceae_Incertae_Sedis)	0	0	0	0	0	0	0	0	0	0	0	0	0	0	0	0	0	0	0	0	0	0	0	0	0	0	0	0	24	1	0	0	0	0	0	0	0	0	0	0	0	0	0	0	0	0	0	0	0
ASV271 (Muribaculaceae_Incertae_Sedis)	0	0	0	0	0	0	0	0	0	0	0	0	0	0	0	0	0	0	0	0	0	0	0	0	0	0	0	31	22	14	0	39	15	0	13	0	11	37	0	0	0	0	0	0	0	0	0	0	0
ASV272 (Muribaculaceae_Incertae_Sedis)	0	0	0	0	0	0	0	0	0	0	0	0	0	0	0	0	0	0	0	0	0	0	0	0	0	0	0	0	0	0	0	0	0	0	0	0	6	0	0	0	0	0	0	0	0	0	0	0	0
ASV273 (Muribaculaceae_Incertae_Sedis)	0	0	0	0	0	0	0	0	0	0	0	0	0	0	0	0	0	0	0	0	0	0	0	0	0	0	0	2	28	38	11	18	26	0	20	2	6	20	0	0	0	0	0	0	0	0	0	0	0
ASV274 (Bacteroides)	0	0	0	0	0	0	0	0	0	0	0	0	0	0	0	0	0	0	0	0	0	0	0	0	0	0	0	126	100	137	135	72	12	0	50	1	101	16	0	1	0	0	0	0	0	0	31	0	0
ASV275 (Turicimonas)	0	0	0	0	0	0	0	0	0	0	0	0	0	0	0	0	0	0	0	0	0	0	0	0	0	0	0	2	0	16	0	29	0	0	0	0	21	6	0	0	0	0	0	0	0	0	0	0	0
ASV276 (Limosilactobacillus)	0	0	0	0	0	0	0	13	0	0	0	0	0	0	0	0	0	0	0	0	0	0	0	0	0	0	0	0	0	0	0	0	0	0	23	0	0	8	0	0	0	0	0	0	0	0	0	0	0
ASV277 (Muribaculaceae_Incertae_Sedis)	0	0	0	0	0	0	0	0	0	0	0	0	0	0	0	0	0	0	0	0	0	0	0	0	0	0	0	0	0	0	0	12	17	0	0	0	0	0	0	0	0	0	0	0	0	0	0	0	0
ASV278 (Muribaculaceae_Incertae_Sedis)	0	0	0	0	0	0	0	0	0	0	0	0	0	0	0	0	0	0	0	0	0	0	0	0	0	0	0	123	139	232	202	253	128	0	202	0	199	133	0	5	0	0	0	0	0	0	0	0	0
ASV279 (Muribaculaceae_Incertae_Sedis)	0	0	0	0	0	0	0	0	0	0	0	0	0	0	0	0	0	0	0	0	0	0	0	0	0	0	0	0	0	0	0	0	0	0	0	0	0	0	0	0	0	0	0	0	0	0	0	0	0
ASV280 (Anaerococcus)	0	0	0	0	0	0	0	0	0	0	0	0	0	0	0	0	0	0	0	0	0	0	0	0	0	0	0	0	0	0	0	0	0	0	0	1	0	6	0	0	0	0	0	0	0	0	0	0	0
ASV281 (Rothia)	72	12	22	0	0	0	0	0	19	0	6	0	2	55	0	0	0	0	0	4	14	2	0	0	0	3	78	0	0	0	0	0	0	0	0	0	0	0	0	1212	0	0	17	0	162	0	0	0	2
ASV282 (Limosilactobacillus)	0	0	0	0	0	0	0	0	0	0	0	0	0	0	0	0	0	0	0	0	0	0	0	0	0	0	0	0	32	20	0	0	0	0	9	0	0	0	0	0	0	0	0	0	0	0	0	0	0
ASV283 (Serratia)	0	0	0	0	0	0	0	2	0	0	0	0	0	0	0	0	0	0	0	0	0	0	0	0	0	0	0	0	0	0	0	0	0	0	0	0	0	0	0	0	0	0	0	0	0	0	0	0	0
ASV284 (Lachnospiraceae_NK4A136_group)	0	0	0	0	0	0	0	0	0	0	0	0	0	0	0	0	0	0	0	0	0	0	0	0	0	0	0	0	0	0	4	0	0	0	11	0	0	0	0	0	0	0	0	0	0	0	0	0	0
ASV285 ([Clostridium]_innocuum_group)	0	0	0	0	0	0	0	0	0	0	0	0	0	0	0	0	0	0	0	0	0	0	0	0	0	0	0	2	51	3	8	4	0	0	0	0	25	6	0	0	0	0	0	0	0	0	130	0	0
ASV286 (Corynebacterium)	0	0	0	0	0	0	0	0	0	0	0	0	0	0	0	0	0	0	0	0	0	0	0	0	0	0	0	0	11	0	13	3	15	0	8	0	0	5	0	0	0	0	0	0	0	0	0	0	0
ASV288 (Lachnospiraceae_ASF356)	0	0	0	0	0	0	0	0	0	0	0	0	0	0	0	0	0	0	0	0	0	0	0	0	0	0	0	0	0	0	1	0	0	0	0	0	7	0	0	0	0	0	0	0	0	0	0	0	0
ASV289 (Ruminococcus)	0	0	0	0	0	0	0	0	0	0	0	0	0	0	0	0	0	0	0	0	0	0	0	0	0	0	0	0	12	3	8	8	0	0	0	0	28	0	0	1	0	0	0	0	0	0	0	0	0
ASV291 (Lawsonella)	0	0	0	0	0	0	0	0	0	0	0	0	0	0	0	0	0	0	0	0	0	0	0	0	0	0	0	0	0	0	0	5	1	0	0	0	0	4	0	0	0	0	0	0	0	7	6	0	0
ASV292 (Enterococcus)	0	0	0	0	0	0	0	0	6	0	0	0	0	0	0	0	10	0	0	0	0	0	0	0	0	0	0	0	0	0	0	0	0	0	0	0	0	0	3	0	0	0	0	0	0	0	0	0	0
ASV293 (Robinsoniella)	0	0	0	0	0	0	0	0	29	0	0	0	0	38	0	0	0	0	0	0	0	0	0	0	0	0	0	0	0	0	0	0	0	0	0	0	0	0	0	0	0	0	0	0	0	0	0	0	0
ASV294 (Muribaculaceae_Incertae_Sedis)	0	0	0	0	0	0	0	0	0	0	0	0	0	0	0	0	0	0	0	0	0	0	0	0	0	0	0	0	0	2	0	4	0	0	0	0	0	0	0	0	0	0	0	0	0	0	0	0	0
ASV295 (Clostridia_UCG-014_Incertae_Sedis)	0	0	0	0	0	0	0	0	0	0	0	0	0	0	0	0	0	0	0	0	0	0	0	0	0	0	0	2	0	0	0	0	0	0	0	0	0	0	0	0	0	0	0	0	0	0	0	0	0
ASV296 (Muribaculaceae_Incertae_Sedis)	0	0	0	0	0	0	0	0	0	0	0	0	0	0	0	0	0	0	0	0	0	0	0	0	0	0	0	144	256	263	96	200	111	0	166	4	262	134	0	0	0	1	0	11	0	0	0	0	0
ASV297 (Stenotrophomonas)	0	0	0	0	0	2	0	0	0	0	0	0	0	0	0	0	0	0	0	0	0	0	0	0	0	0	0	0	8	0	2	0	0	0	0	0	13	18	0	0	0	0	0	0	0	0	50	0	0
ASV298 (Delftia)	0	0	0	0	0	0	0	0	0	0	0	0	0	0	0	0	0	0	0	0	0	0	0	0	0	0	0	0	0	0	0	0	0	0	0	0	0	4	0	0	0	0	0	0	0	0	0	0	0
ASV299 (Muribaculaceae_Incertae_Sedis)	0	0	0	0	0	0	0	0	0	0	0	0	0	0	0	0	0	0	0	0	0	0	0	0	0	0	0	20	19	54	25	39	11	0	17	0	9	5	0	0	0	0	0	0	0	0	0	0	0
ASV300 (Clostridia_UCG-014_Incertae_Sedis)	0	0	0	0	0	0	0	0	0	0	0	0	0	0	0	0	0	0	0	0	0	0	0	0	0	0	0	0	0	0	17	5	0	0	0	0	0	24	0	0	0	0	0	0	0	0	0	0	0
ASV301 ([Eubacterium]_xylanophilum_group)	0	0	0	0	0	0	0	0	0	0	0	0	0	0	0	0	0	0	0	0	0	0	0	0	0	0	0	0	8	0	0	0	21	0	0	0	0	4	0	0	0	0	0	0	0	0	0	0	0
ASV302 (Alistipes)	0	0	0	0	0	0	0	0	0	0	0	0	0	0	0	0	0	0	0	0	0	0	0	0	0	0	0	0	0	0	0	1	0	0	0	0	0	0	0	0	0	0	0	0	0	0	22	0	0
ASV303 (Neisseria)	0	0	0	0	0	0	0	0	0	0	0	0	0	0	0	0	0	0	0	0	0	0	0	0	0	0	0	0	10	0	0	0	0	0	0	0	7	0	0	0	0	0	0	0	0	0	0	0	0
ASV304 (Oscillospiraceae_Incertae_Sedis)	0	0	0	0	0	0	0	0	0	0	0	0	0	0	0	0	0	0	0	0	0	0	0	0	0	0	0	0	0	8	27	0	0	0	0	0	0	0	0	0	0	0	0	0	0	0	0	0	0
ASV305 (Atopostipes)	0	0	0	0	0	0	0	0	0	0	0	0	0	0	0	0	0	0	0	0	0	0	0	0	0	0	0	0	0	0	0	0	0	0	6	0	0	0	0	0	0	0	0	0	0	0	0	0	0
ASV306 (Enterobacteriaceae_unclassified)	0	0	0	0	0	0	0	0	0	0	0	0	0	0	0	0	0	0	0	0	0	0	0	0	0	0	0	0	0	0	0	0	0	0	0	0	0	0	0	3	0	0	0	0	0	0	0	0	0
ASV307 (Bacteroides)	0	0	0	0	0	0	0	0	0	0	0	0	0	0	0	0	0	0	0	0	0	0	0	0	0	0	0	8	0	16	0	13	0	0	0	0	0	0	0	0	0	0	0	0	0	0	0	0	0
ASV308 (Veillonella)	0	0	0	0	0	0	0	0	0	0	0	0	0	0	0	0	0	0	0	0	0	0	0	0	0	0	0	0	0	0	0	2	0	0	0	0	0	0	0	0	0	0	0	0	0	0	0	0	0
ASV309 (Enterobacterales_unclassified)	0	0	0	0	0	0	0	0	0	9	0	0	0	0	0	0	0	0	0	0	0	0	0	0	0	0	0	0	0	0	0	0	0	0	0	0	0	0	0	0	0	0	0	0	5	0	0	0	0
ASV310 (Dubosiella)	0	0	0	0	0	0	0	0	0	0	0	0	0	0	0	0	0	0	0	0	0	0	0	0	0	0	0	4	0	0	0	0	15	0	0	0	0	0	0	0	0	0	0	0	0	0	0	0	0
ASV311 (Corynebacterium)	1	0	0	0	0	0	0	1	0	0	0	0	0	0	0	0	0	0	0	0	0	0	0	0	0	0	0	0	0	0	0	0	0	0	0	0	0	0	0	0	0	0	0	0	0	0	5	0	0
ASV312 (Sphingobium)	0	0	0	0	0	0	0	0	0	0	0	0	0	0	0	0	0	0	0	0	0	0	0	0	0	0	0	0	0	0	0	0	0	0	0	0	0	5	0	0	0	0	0	0	0	0	0	0	0
ASV313 (Muribaculaceae_Incertae_Sedis)	0	0	0	0	0	0	0	0	0	0	0	0	0	0	0	0	0	0	0	0	0	0	0	0	0	0	0	0	0	4	4	0	0	0	0	0	0	9	0	0	0	0	0	0	0	0	0	0	0
ASV314 (Adlercreutzia)	0	0	0	0	0	0	0	0	0	0	0	0	0	0	0	0	0	0	0	0	0	0	0	0	0	0	0	0	10	1	0	1	3	0	0	0	0	0	0	0	0	0	0	0	0	0	0	0	0
ASV315 (Clostridium)	131	4	0	0	0	3	0	0	0	0	238	0	226	0	194	0	0	0	0	0	0	0	0	0	0	0	0	0	0	0	0	1	0	0	0	0	0	0	0	0	0	0	0	1	0	0	7	0	2
ASV316 (Clostridium)	0	0	0	0	0	0	171	55	1449	0	0	0	0	1884	0	5	0	0	0	0	0	0	0	0	0	0	0	0	0	0	0	0	0	0	0	0	0	0	0	0	0	0	0	0	1200	0	0	0	0
ASV317 (Aliidiomarina)	0	0	0	0	0	0	0	0	0	0	0	0	0	0	0	0	0	0	0	0	0	0	0	0	0	0	0	0	0	0	0	0	0	0	0	0	5	0	0	0	0	0	0	0	0	0	0	1	0
ASV318 (Enterococcus)	15	0	0	0	0	1	1	204	0	0	0	0	415	0	113	3	0	0	0	409	0	3	2	575	7852	1	0	0	0	0	11	1	0	0	7	0	3	9	0	0	0	0	0	0	1979	36	2	0	1
ASV320 (Methylobacterium)	0	0	0	0	0	1	0	0	0	0	0	0	0	0	0	0	0	0	0	0	0	0	0	0	0	0	0	33	153	29	76	49	224	0	147	15	99	119	0	5	0	0	0	12	0	248	245	2	0
ASV321 (Burkholderia-Caballeronia-Paraburkholderia)	0	0	0	0	0	0	0	0	0	0	0	0	0	0	0	0	0	0	0	0	0	0	0	0	0	0	0	0	0	0	0	0	0	0	0	0	0	0	0	0	0	0	0	0	0	2	0	0	0
ASV322 (Muribaculaceae_Incertae_Sedis)	0	0	0	0	0	0	0	0	0	0	0	0	0	0	0	0	0	0	0	0	0	0	0	0	0	0	0	0	0	0	0	6	0	0	0	0	0	0	0	0	0	0	0	0	0	0	0	0	0
ASV323 (Lachnospiraceae_Incertae_Sedis)	0	0	0	0	0	0	0	0	0	0	0	0	0	0	0	0	0	0	0	0	0	0	0	0	0	0	0	0	0	1	0	6	0	0	0	0	3	0	0	0	0	0	0	0	0	0	0	0	0
ASV324 (Morganella)	0	0	0	0	0	0	0	0	0	0	0	0	0	0	0	0	0	0	0	0	0	0	0	0	0	0	0	1	0	0	0	0	4	0	0	0	0	0	0	0	0	0	0	0	0	2	0	0	0
ASV325 (Bacillus)	0	0	0	0	0	0	0	0	0	0	0	0	0	0	0	0	0	0	0	0	0	0	0	0	0	0	0	0	0	0	0	0	0	0	0	1	0	0	0	0	0	0	0	0	0	0	9	4	0
ASV326 (Ruminococcaceae_CAG-352)	0	0	0	0	0	0	0	0	0	0	0	0	0	0	0	0	0	0	0	0	0	0	0	0	0	0	0	0	0	1	11	0	12	0	0	0	0	1	0	0	0	0	0	0	0	12	0	0	0
ASV327 (Prevotellaceae_Incertae_Sedis)	0	0	0	0	0	0	0	0	0	0	0	0	0	0	0	0	0	0	0	0	0	0	0	0	0	0	0	0	0	0	0	0	0	0	5	0	0	0	0	0	0	0	0	0	0	0	0	0	0
ASV328 (Muribaculaceae_Incertae_Sedis)	0	0	0	0	0	0	0	0	0	0	0	0	0	0	0	0	0	0	0	0	0	0	0	0	0	0	0	44	35	30	22	45	11	0	9	0	28	27	0	0	0	1	0	0	0	0	0	0	0
ASV329 ([Eubacterium]_coprostanoligenes_group_Incertae_Sedis)	0	0	0	0	0	0	0	0	0	0	0	0	0	0	0	0	0	0	0	0	0	0	0	0	0	0	0	0	0	1	0	0	0	0	0	0	0	0	0	0	0	0	0	0	0	0	0	0	0
ASV330 (Enterobacteriaceae_unclassified)	0	0	0	0	0	0	0	0	0	0	0	0	0	0	0	0	0	0	0	0	0	0	0	0	0	0	0	0	6	0	0	0	0	0	5	0	0	0	0	0	0	0	0	0	0	97	16	0	0
ASV331 (Pandoraea)	0	0	0	0	0	0	0	0	0	0	0	0	0	0	0	0	0	0	0	0	0	0	0	0	0	0	0	0	0	0	0	0	0	0	0	0	0	0	0	0	0	0	0	0	0	53	21	0	0
ASV332 (Delftia)	0	0	0	0	0	0	0	0	0	0	0	0	0	0	0	0	0	0	0	0	0	0	0	0	0	0	0	0	0	0	0	0	0	0	0	0	0	0	0	0	0	0	0	0	0	3	6	0	0
ASV333 (Xanthobacteraceae_unclassified)	0	0	0	0	0	0	0	0	0	0	0	0	0	0	0	0	0	0	0	0	0	0	0	0	0	0	0	0	0	2	12	0	0	0	14	0	5	2	0	0	0	0	0	0	0	36	19	0	0
ASV334 (Fenollaria)	0	0	0	0	0	0	0	0	0	0	0	0	0	0	0	0	0	0	0	0	0	0	0	0	0	0	0	0	0	0	0	0	0	0	1	0	0	0	0	0	0	0	0	0	0	0	0	0	0
ASV335 (Blautia)	0	0	0	0	0	1	0	0	0	0	0	0	0	0	0	0	0	0	0	0	0	0	0	0	0	0	0	0	37	0	5	0	0	0	0	0	0	0	0	1	0	0	0	4	0	0	0	0	0
ASV336 (Klebsiella)	0	0	0	0	0	0	0	467	0	2362	1	0	2124	0	5	0	0	2	0	0	30	0	0	0	0	0	0	2	0	1	0	1	0	0	0	2	2	13	0	0	0	0	1575	0	0	27	17	2	0
ASV337 ([Eubacterium]_coprostanoligenes_group_Incertae_Sedis)	0	0	0	0	0	0	0	0	0	0	0	0	0	0	0	0	0	0	0	0	0	0	0	0	0	0	0	2	30	5	0	0	14	0	16	3	0	0	0	0	0	0	0	0	0	0	0	0	0
ASV338 (Staphylococcus)	0	0	0	0	0	0	0	0	0	0	35	4	0	0	0	7	0	0	0	0	0	0	0	0	0	0	0	0	0	0	0	0	0	0	0	0	0	3	0	0	0	0	0	13	0	0	0	0	0
ASV339 (Pseudomonas)	0	0	0	0	0	0	0	0	0	0	0	0	0	0	0	0	0	0	0	0	0	0	0	0	0	0	0	0	0	0	0	0	0	0	0	0	0	4	0	0	0	0	0	0	0	0	0	0	0
ASV340 (Sphingobium)	0	0	0	0	0	0	0	0	0	0	0	0	0	0	0	0	0	0	0	0	0	0	0	0	0	0	0	0	19	0	0	0	0	0	16	0	6	0	0	1	0	0	0	0	0	0	0	0	0
ASV341 (Muribaculaceae_Incertae_Sedis)	0	0	0	0	0	0	0	0	0	0	0	0	0	0	0	0	0	0	0	0	0	0	0	0	0	0	0	5	29	37	0	29	8	0	19	0	9	0	0	0	0	0	0	0	0	0	0	0	0
ASV342 (Lactobacillus)	0	0	0	0	0	0	0	0	0	0	0	0	0	0	0	0	0	0	0	0	0	0	0	0	0	0	0	0	0	0	0	0	0	0	0	0	0	0	0	0	0	0	0	0	0	0	0	1	0
ASV343 (Mediterraneibacter)	0	0	0	0	0	0	0	0	0	0	0	0	0	0	0	1	0	0	0	0	0	0	0	0	0	0	0	0	8	7	9	0	0	0	4	0	0	0	0	0	0	0	0	0	0	36	2	0	0
ASV344 (Muribaculaceae_Incertae_Sedis)	0	0	0	0	0	0	0	0	0	0	0	0	0	0	0	0	0	0	0	0	0	0	0	0	0	0	0	0	0	0	6	0	0	0	0	0	0	0	0	0	0	0	0	0	0	0	0	0	0
ASV345 (Odoribacter)	0	0	0	0	0	0	0	0	0	0	0	0	0	0	0	0	0	0	0	0	0	0	0	0	0	0	0	0	0	0	0	5	0	0	0	0	0	0	0	0	0	0	0	0	0	0	15	0	0
ASV346 (Muribaculaceae_Incertae_Sedis)	0	0	0	0	0	0	0	0	0	0	0	0	0	0	0	0	0	0	0	0	0	0	0	0	0	0	0	2	0	0	0	6	0	0	0	0	0	0	0	0	0	0	0	0	0	0	0	0	0
ASV347 (Parabacteroides)	0	0	0	0	0	0	0	0	0	0	0	0	0	0	0	0	0	0	0	0	0	0	0	0	0	0	0	6	0	7	0	3	0	0	0	0	0	6	0	0	0	0	0	0	0	0	0	0	0
ASV348 (Staphylococcus)	0	0	216	0	0	0	5620	0	0	0	14	0	0	6	0	0	0	0	0	0	0	0	0	0	114	0	0	0	0	0	0	0	0	0	0	36	0	0	5	0	0	0	0	0	0	0	0	5	0
ASV349 (Acinetobacter)	0	0	0	0	0	0	0	0	0	0	0	0	0	0	0	0	0	0	0	0	0	0	0	0	0	0	0	0	0	0	0	0	0	0	0	0	0	0	0	0	0	0	0	5	0	0	0	0	0
ASV350 (Adlercreutzia)	0	0	0	0	0	0	0	0	0	0	0	0	0	0	0	0	0	0	0	0	0	0	0	0	0	0	0	0	0	0	0	0	0	0	18	0	0	0	0	0	0	0	0	0	0	0	0	0	0
ASV351 (Acutalibacter)	0	0	0	0	0	0	0	0	0	0	0	0	0	0	0	0	0	0	0	0	0	0	0	0	0	0	0	0	0	0	0	0	27	0	0	0	0	0	0	0	0	0	0	0	0	0	0	0	0
ASV352 (Bacteroides)	0	0	0	0	0	0	0	0	0	0	0	0	0	0	0	0	0	0	0	0	0	0	0	0	0	0	0	1	23	0	6	5	0	0	0	0	0	0	0	0	0	0	0	0	0	0	0	0	0
ASV353 (Clostridium)	398	38	1134	1513	88	0	0	0	263	0	83	0	0	158	0	16	0	0	0	0	0	0	22	0	10	0	0	0	0	0	0	0	0	0	0	0	0	0	0	0	0	18	0	0	0	0	0	0	0
ASV354 (Corynebacterium)	0	0	0	0	0	0	0	0	0	0	0	0	0	0	0	0	0	0	0	0	0	0	0	0	0	0	0	0	0	0	0	0	0	0	0	0	0	0	0	0	0	3	0	0	0	0	0	0	0
ASV355 (Candidatus_Arthromitus)	0	0	0	0	0	0	0	0	0	0	0	0	0	0	0	0	0	0	0	0	0	0	0	0	0	0	0	0	0	0	0	0	0	0	0	0	16	0	0	0	0	0	0	0	0	0	0	0	0
ASV356 (Muribaculaceae_Incertae_Sedis)	0	0	0	0	0	0	0	0	0	0	0	0	0	0	0	0	0	0	0	0	0	0	0	0	0	0	0	0	0	11	0	0	0	0	4	0	0	0	0	0	0	0	0	0	0	0	0	0	0
ASV357 (Muribaculaceae_Incertae_Sedis)	0	0	0	0	0	0	0	0	0	0	0	0	0	0	0	0	0	0	0	0	0	0	0	0	0	0	0	42	32	63	48	94	52	0	29	0	20	5	0	0	0	0	0	0	0	0	0	0	0
ASV359 (Sphingomonas)	0	0	0	0	0	0	0	0	0	0	0	0	0	0	0	0	0	0	0	0	0	0	0	0	0	0	0	1	0	0	0	0	14	0	0	0	4	2	0	1	0	0	0	0	0	0	0	0	0
ASV360 (Clostridia_UCG-014_Incertae_Sedis)	0	0	0	0	0	0	0	0	0	0	0	0	0	0	0	0	0	0	0	0	0	0	0	0	0	0	0	1	0	14	6	9	0	0	0	0	0	8	0	0	0	0	0	0	0	0	0	0	0
ASV361 (Citrobacter)	0	0	0	0	0	0	0	9	0	0	0	0	0	0	0	0	0	0	0	0	0	0	0	0	0	0	0	0	0	0	0	0	0	0	0	0	0	0	0	0	0	0	0	0	0	0	0	0	0
ASV362 (Klebsiella)	0	0	0	0	0	0	0	9	0	151	0	0	144	0	0	0	0	0	0	0	57	14	0	0	0	16	0	0	14	0	0	0	0	0	0	0	0	0	0	0	0	0	0	0	0	0	0	4	0
ASV363 (Muribaculaceae_Incertae_Sedis)	0	0	0	0	0	0	0	0	0	0	0	0	0	0	0	0	0	0	0	0	0	0	0	0	0	0	0	0	17	23	0	10	0	0	7	0	0	0	0	0	0	0	0	0	0	0	0	0	0
ASV364 (Cutibacterium)	0	0	0	0	0	0	0	0	0	0	0	0	0	0	0	0	0	0	0	0	0	0	0	0	0	0	0	0	0	0	0	0	0	0	0	0	0	0	0	0	0	0	0	0	0	0	0	0	0
ASV365 (Oscillospirales_UCG-010_Incertae_Sedis)	0	0	0	0	0	0	0	0	0	0	0	0	0	0	0	0	0	0	0	0	0	0	0	0	0	0	0	13	0	5	0	21	0	0	4	0	0	0	0	0	0	0	0	0	0	0	0	0	0
ASV366 (Serratia)	0	0	0	0	0	0	0	0	0	6	0	0	0	0	0	0	0	0	0	0	0	0	0	0	0	0	0	0	0	0	0	0	0	0	0	0	0	0	0	0	0	0	0	0	0	0	0	0	0
ASV367 (Flavonifractor)	0	0	0	0	0	0	0	0	0	0	0	0	0	0	0	0	0	0	0	0	0	0	0	0	0	0	0	0	0	0	0	0	0	0	0	0	0	0	0	0	0	0	0	0	0	0	5	0	0
ASV368 (Prevotellaceae_UCG-001)	0	0	0	0	0	0	0	0	0	0	0	0	0	0	0	0	0	0	0	0	0	0	0	0	0	0	0	1	0	0	3	8	0	0	0	0	0	0	0	0	0	0	0	2	0	0	0	0	0
ASV369 (Hoylesella)	0	0	0	0	0	0	0	0	0	0	0	0	0	0	0	0	0	0	0	0	0	0	0	0	0	0	0	0	0	0	5	0	6	0	0	0	0	0	0	0	0	0	0	0	0	5	0	0	0
ASV370 (Roseburia)	0	0	0	0	0	0	0	0	0	0	0	0	0	0	0	0	0	0	0	0	0	0	0	0	0	0	0	0	0	0	19	3	0	0	0	0	0	0	0	0	0	0	0	0	0	0	0	0	0
ASV371 (Alistipes)	0	0	0	0	0	0	0	0	0	0	0	0	0	0	0	0	0	0	0	0	0	0	0	0	0	0	0	17	16	14	20	8	0	0	3	0	29	12	0	0	0	0	0	2	0	0	0	0	0
ASV372 (Muribaculaceae_Incertae_Sedis)	0	0	0	0	0	0	0	0	0	0	0	0	0	0	0	0	0	0	0	0	0	0	0	0	0	0	0	0	0	11	12	5	0	0	7	0	24	12	0	0	0	0	0	0	0	0	0	0	0
ASV373 (Fusicatenibacter)	0	0	0	0	0	0	0	0	0	0	0	0	0	0	0	0	0	0	0	0	0	0	0	0	0	0	0	0	0	0	0	0	0	0	0	0	0	0	0	0	0	0	0	0	0	0	0	0	0
ASV374 (Enterococcus)	0	0	0	0	0	0	0	0	0	0	0	0	0	0	0	0	0	0	0	0	0	0	0	0	0	0	0	0	11	0	10	0	0	0	0	0	0	0	0	0	0	0	0	0	0	0	0	0	0
ASV375 (Alistipes)	0	0	0	0	0	0	0	0	0	0	0	0	0	0	0	0	0	0	0	0	0	0	0	0	0	0	0	0	0	0	1	2	0	0	0	0	0	0	0	0	0	0	0	0	0	0	0	0	0
ASV376 (Streptococcus)	0	0	0	0	0	0	0	0	0	0	0	0	0	0	0	3	0	0	0	0	0	0	0	0	0	0	0	0	0	0	0	0	0	0	0	0	0	0	0	0	0	19	0	0	0	0	0	4	0
ASV377 (Delftia)	0	0	0	0	0	0	0	0	0	0	0	0	0	0	0	0	0	0	0	0	0	0	0	0	0	0	0	0	0	0	0	0	0	0	6	0	0	0	0	0	0	0	0	0	0	2	0	0	0
ASV378 (Enterococcus)	0	0	0	0	0	0	4	0	12	0	0	0	0	2	0	0	117	0	0	0	6	0	0	0	0	0	0	0	0	0	0	0	0	0	0	0	0	0	7	0	1	0	0	0	0	0	0	0	0
ASV379 (Methyloversatilis)	0	0	0	0	0	0	0	0	0	0	0	0	0	0	0	0	0	0	0	0	0	0	0	0	0	0	0	0	0	0	0	0	0	0	4	1	0	4	0	0	0	0	0	0	0	0	0	0	0
ASV380 (Providencia)	0	0	0	0	0	0	0	0	0	0	0	0	0	0	0	0	0	0	0	0	0	0	0	0	0	0	0	0	0	0	1	0	0	0	0	2	0	0	0	0	0	0	0	0	0	0	4	0	0
ASV381 (Cedecea)	0	0	0	0	0	0	0	0	0	0	0	0	0	0	0	0	0	0	0	0	0	0	0	0	1	0	0	0	10	2	0	0	0	0	0	3	0	3	0	8	0	0	0	4	0	285	28	0	0
ASV382 (Muribaculaceae_Incertae_Sedis)	0	0	0	0	0	0	0	0	0	0	0	0	0	0	0	0	0	0	0	0	0	0	0	0	0	0	0	17	21	37	35	35	22	0	18	0	51	0	0	0	0	0	0	0	0	0	0	0	0
ASV383 (Xanthomonas)	0	0	0	0	0	0	0	0	0	0	0	0	0	0	0	0	0	0	0	0	0	0	0	0	0	0	0	0	0	0	0	0	0	0	0	0	0	0	0	0	0	0	0	0	0	6	0	0	0
ASV384 (Blautia)	0	0	0	0	0	0	0	0	0	0	0	0	0	0	0	0	0	0	0	0	0	0	0	0	0	0	0	62	115	96	76	96	47	0	22	1	37	14	0	4	0	0	0	0	0	0	0	0	0
ASV385 (Stenotrophomonas)	0	0	0	0	0	0	0	0	0	0	0	0	0	0	0	0	0	0	0	0	0	0	0	0	0	0	0	0	0	0	0	0	0	0	0	0	0	0	0	0	0	0	0	0	0	5	0	0	0
ASV386 (Muribaculaceae_Incertae_Sedis)	0	0	0	0	0	0	0	0	0	0	0	0	0	0	0	0	0	0	0	0	0	0	0	0	0	0	0	1	0	7	7	0	12	0	26	0	23	0	0	0	0	0	0	0	0	0	0	0	0
ASV387 (Roseateles)	0	0	0	0	0	0	0	0	0	0	0	0	0	0	0	0	0	0	0	0	0	0	0	0	0	0	0	0	0	1	4	0	0	0	0	0	0	4	0	0	0	0	0	0	0	21	0	0	0
ASV388 (Turicimonas)	0	0	0	0	0	0	0	0	0	0	0	0	0	0	0	0	0	0	0	0	0	0	0	0	0	0	0	0	0	0	0	0	0	0	0	0	0	0	0	0	0	0	0	0	0	0	0	0	0
ASV389 (Muribaculaceae_Incertae_Sedis)	0	0	0	0	0	0	0	0	0	0	0	0	0	0	0	0	0	0	0	0	0	0	0	0	0	0	0	20	15	15	19	42	0	0	69	0	56	16	0	0	0	0	0	0	0	0	0	0	0
ASV390 (Segatella)	0	0	0	0	0	0	0	0	0	0	0	0	0	0	0	0	0	0	0	0	0	0	0	0	0	0	0	0	0	0	0	0	0	0	0	0	5	0	0	0	0	0	0	0	0	0	3	0	0
ASV391 (Helicobacter)	0	0	0	0	0	0	0	0	0	0	0	0	0	0	0	0	0	0	0	0	0	0	0	0	0	0	0	3	8	8	18	6	0	0	0	0	27	15	0	0	0	0	0	0	0	0	0	0	0
ASV392 (Streptococcus)	0	0	13	9	15	25	0	44	0	0	0	0	0	16	0	7	2	0	1	31	0	14	0	0	0	0	0	3645	0	2	0	4	0	0	5	7178	0	2537	0	1246	1	1446	0	289	0	7	221	1482	0
ASV393 (Limosilactobacillus)	0	0	0	0	0	0	0	0	0	0	0	0	0	0	0	0	0	0	0	0	0	0	0	0	0	0	0	0	0	8	0	7	0	0	0	0	0	0	0	0	0	0	0	0	0	0	0	0	0
ASV394 (Pediococcus)	0	0	0	0	0	0	0	0	0	0	0	0	0	0	0	0	0	0	0	0	0	0	0	0	0	0	0	1	0	0	0	0	0	0	0	0	0	3	0	0	0	0	0	0	0	0	0	0	0
ASV395 (Enterobacteriaceae_unclassified)	0	0	0	0	0	0	0	0	0	0	0	0	0	0	0	0	5	0	0	0	94	0	0	0	0	0	0	0	0	0	0	0	0	0	0	0	0	0	0	0	0	0	0	0	0	0	30	0	0
ASV396 (Cedecea)	0	0	0	0	0	0	0	0	0	0	0	0	0	0	0	0	0	0	0	0	0	0	0	0	0	0	0	1	3	0	5	0	12	0	22	2	1	16	0	2	0	0	0	0	0	278	68	0	0
ASV397 (Oscillospiraceae_Incertae_Sedis)	0	0	0	0	0	0	0	0	0	0	0	0	0	0	0	0	0	0	0	0	0	0	0	0	0	0	0	0	0	0	0	0	0	0	0	0	0	0	0	0	0	0	0	0	0	0	0	0	0
ASV398 (Muribaculaceae_Incertae_Sedis)	0	0	0	0	0	0	0	0	0	0	0	0	0	0	0	0	0	0	0	0	0	0	0	0	0	0	0	100	63	119	205	156	180	0	105	5	154	28	0	1	0	1	0	0	0	0	0	4	0
ASV399 (Enterobacteriaceae_unclassified)	0	0	0	0	0	0	0	0	0	0	0	0	0	0	0	0	0	0	0	0	1043	0	0	0	0	0	0	0	0	4	0	0	0	0	0	0	0	0	0	0	0	0	0	0	0	0	0	0	0
ASV400 (Haemophilus)	0	0	0	0	0	0	0	0	0	0	0	0	0	0	0	0	0	0	0	0	0	0	0	0	0	0	0	0	0	0	0	0	0	0	1	0	0	0	0	0	0	0	0	0	0	0	0	0	0
ASV401 (Ligilactobacillus)	0	0	0	0	0	0	0	0	0	0	0	0	0	0	0	0	0	0	0	0	0	0	0	0	0	0	0	0	0	0	0	0	0	0	0	0	0	9	0	0	0	0	0	0	0	2	2	0	0
ASV402 (Parabacteroides)	0	0	0	0	0	0	0	0	0	0	0	0	0	0	0	0	0	0	0	0	0	0	0	0	0	0	0	13	10	13	50	8	0	0	12	1	24	0	0	0	0	0	0	0	0	0	0	0	0
ASV403 (Enterococcus)	0	0	0	0	0	0	0	0	0	0	0	0	0	0	0	0	0	0	0	0	0	0	0	0	0	0	0	0	0	0	0	0	0	60	0	0	0	0	0	0	0	0	0	0	0	0	0	0	0
ASV404 (Klebsiella)	0	0	0	0	0	0	0	0	0	0	0	0	0	0	0	0	0	0	0	0	0	80	0	0	0	106	0	0	0	0	0	0	0	0	0	0	0	0	0	0	0	0	0	0	0	0	0	0	0
ASV405 (Lachnospiraceae_NK4A136_group)	0	0	0	0	0	0	0	0	0	0	0	0	0	0	0	0	0	0	0	0	0	0	0	0	0	0	0	0	0	0	7	2	0	0	0	0	0	0	0	0	0	0	0	0	0	0	0	0	0
ASV406 (Enterobacteriaceae_unclassified)	0	0	0	0	0	0	0	0	0	0	0	0	0	0	0	0	0	0	0	0	0	0	0	0	0	0	0	0	0	0	0	0	0	0	0	0	0	0	0	0	0	0	0	0	0	0	0	0	0
ASV407 (Bacilli_unclassified)	0	0	0	0	0	0	4	0	0	0	0	0	0	0	0	0	0	0	0	0	0	0	0	0	10	0	0	0	0	0	0	0	0	0	0	0	0	0	11	0	0	0	0	0	0	0	0	0	0
ASV408 (Adlercreutzia)	0	0	0	0	0	0	0	0	0	0	0	0	0	0	0	0	0	0	0	0	0	0	0	0	0	0	0	0	0	6	0	0	0	0	0	0	0	0	0	0	0	0	0	0	0	0	0	0	0
ASV409 (Muribaculaceae_Incertae_Sedis)	0	0	0	0	0	0	0	0	0	0	0	0	0	0	0	0	0	0	0	0	0	0	0	0	0	0	0	0	0	0	0	0	2	0	0	0	0	0	0	0	0	0	0	0	0	0	0	0	0
ASV411 (Dorea)	0	0	0	0	0	0	0	0	0	0	0	0	0	0	0	0	0	0	0	0	0	0	0	0	0	0	0	0	0	0	0	0	0	0	0	0	0	0	0	0	0	0	0	0	0	0	4	0	0
ASV412 (Muribaculaceae_Incertae_Sedis)	0	0	0	0	0	0	0	0	0	0	0	0	0	0	0	0	0	0	0	0	0	0	0	0	0	0	0	0	0	0	9	8	0	0	0	0	0	0	0	0	0	0	0	0	0	0	0	0	0
ASV413 (Aeromonas)	0	0	0	0	0	0	0	0	0	0	0	0	0	0	0	0	0	0	0	0	0	0	0	0	0	0	0	0	0	0	0	0	0	0	0	0	0	0	0	0	0	0	0	0	0	5	4	0	0
ASV414 (Clostridia_UCG-014_Incertae_Sedis)	0	0	0	0	0	0	0	0	0	0	0	0	0	0	0	0	0	0	0	0	0	0	0	0	0	0	0	0	0	0	0	1	0	0	0	0	0	0	0	0	0	0	0	0	0	0	0	0	0
ASV415 (Prevotella)	0	0	0	0	0	0	0	0	0	0	0	0	0	0	0	0	0	0	0	0	0	0	0	0	1	0	0	0	0	1	0	0	0	0	0	0	0	0	0	0	0	0	0	0	0	36	0	0	0
ASV416 (Acidibacter)	0	0	0	0	0	0	0	0	0	0	0	0	0	0	0	0	0	0	0	0	0	0	0	0	0	0	0	0	1	0	0	0	0	0	0	0	2	3	0	0	0	0	0	0	0	0	14	0	0
ASV417 (Blautia)	0	0	0	0	0	0	0	0	0	0	0	0	0	0	0	0	0	0	0	0	0	0	0	0	0	0	0	0	14	0	0	0	0	0	0	0	0	0	0	0	0	0	0	0	0	0	39	0	0
ASV418 (Candidatus_Kaiserbacteria_Incertae_Sedis)	0	0	0	0	0	0	0	0	0	0	0	0	0	0	0	0	0	0	0	0	0	0	0	0	0	0	0	0	0	0	0	0	0	0	6	0	0	0	0	0	0	0	0	0	0	0	0	0	0
ASV419 (Cutibacterium)	0	0	0	0	0	3	0	0	0	0	0	0	0	0	0	0	0	0	0	0	0	0	0	0	1	0	0	5	37	5	8	5	36	0	12	1	22	9	0	2	0	0	0	50	0	23	97	0	0
ASV420 (Sutterellaceae_unclassified)	0	0	0	0	0	0	0	0	0	0	0	0	0	0	0	0	0	0	0	0	0	0	0	0	0	0	0	44	48	45	58	74	22	0	75	0	6	40	0	0	0	0	0	0	0	0	0	0	0
ASV421 (Muribaculaceae_Incertae_Sedis)	0	0	0	0	0	0	0	0	0	0	0	0	0	0	0	0	0	0	0	0	0	0	0	0	0	0	0	73	169	155	98	151	39	0	91	5	99	49	0	4	0	2	0	0	0	0	0	0	0
ASV422 (Muribaculaceae_Incertae_Sedis)	0	0	0	0	0	0	0	0	0	0	0	0	0	0	0	0	0	0	0	0	0	0	0	0	0	0	0	0	0	0	0	0	0	0	0	0	0	4	0	0	0	0	0	0	0	0	0	0	0
ASV423 (Muribaculaceae_Incertae_Sedis)	0	0	0	0	0	0	0	0	0	0	0	0	0	0	0	0	0	0	0	0	0	0	0	0	0	0	0	31	54	54	28	53	25	0	33	0	19	51	0	0	0	0	0	0	0	0	0	0	0
ASV424 (Bosea)	1	0	0	1	0	0	1	0	0	0	0	0	0	0	0	5	0	0	0	0	0	0	0	0	0	0	0	90	491	144	298	121	925	0	631	39	579	494	0	37	0	3	0	42	0	1099	1252	23	0
ASV425 (Muribaculaceae_Incertae_Sedis)	0	0	0	0	0	0	0	0	0	0	0	0	0	0	0	0	0	0	0	0	0	0	0	0	0	0	0	5	0	13	9	0	0	0	9	0	0	0	0	0	0	0	0	0	0	0	0	0	0
ASV426 (Agathobacter)	0	0	0	0	0	0	0	0	0	0	0	0	0	0	0	0	0	0	0	0	0	0	0	0	0	0	0	0	4	0	0	0	0	0	0	0	0	7	0	0	0	0	0	0	0	19	0	0	0
ASV427 (Stenotrophomonas)	0	0	0	0	0	0	0	0	0	0	0	0	0	0	0	0	0	0	0	0	0	0	0	0	0	0	0	0	0	0	0	0	0	0	0	0	0	0	0	0	0	0	0	0	0	5	0	0	0
ASV428 (Clostridium)	0	28	0	0	0	0	0	0	19	0	0	0	0	0	39	0	0	0	0	0	0	0	0	98	0	0	0	0	0	0	0	0	0	0	0	0	0	0	0	0	0	0	0	0	180	0	0	0	0
ASV429 (Neisseria)	0	0	0	0	0	0	0	0	0	0	0	0	0	0	0	0	0	0	0	0	0	0	0	0	0	0	0	0	0	0	0	0	2	0	0	0	0	0	0	0	0	0	0	0	0	0	0	0	0
ASV430 (Prevotellaceae_UCG-001)	0	0	0	0	0	0	0	0	0	0	0	0	0	0	0	0	0	0	0	0	0	0	0	0	0	0	0	3	0	0	0	0	0	0	0	0	0	0	0	0	0	0	0	0	0	0	0	0	0
ASV431 (Coriobacteriaceae_UCG-002)	0	0	0	0	0	0	0	0	0	0	0	0	0	0	0	0	0	0	0	0	0	0	0	0	0	0	0	32	128	71	43	91	32	0	42	1	51	26	0	0	0	0	0	0	0	0	0	0	0
ASV433 (Segatella)	0	0	0	0	0	0	0	0	0	0	0	0	0	0	0	0	0	0	0	0	0	0	0	0	0	0	0	0	2	0	0	0	0	0	0	0	0	0	0	0	0	0	0	0	0	0	0	0	0
ASV434 (Novosphingobium)	0	0	0	0	0	0	0	0	0	0	0	0	0	0	0	0	0	0	0	0	0	0	0	0	0	0	0	0	0	0	0	0	0	0	0	0	0	0	0	0	0	0	0	0	0	1	0	0	0
ASV435 (Bacteroides)	0	0	0	0	0	0	0	0	0	0	0	0	0	0	0	0	0	0	0	0	0	0	0	0	0	0	0	0	0	0	0	0	0	0	0	0	6	0	0	0	0	0	0	0	0	0	7	0	0
ASV436 (Lachnospiraceae_NK4A136_group)	0	0	0	0	0	0	0	0	0	0	0	0	0	0	0	0	0	0	0	0	0	0	0	0	0	0	0	0	0	0	0	0	0	0	8	0	0	0	0	0	0	0	0	0	0	0	0	0	0
ASV437 (Gemmiger)	0	0	0	0	0	0	0	0	0	0	0	0	0	0	0	0	0	0	0	0	0	0	0	0	0	0	0	1	10	2	0	0	0	0	0	0	0	0	0	0	0	0	0	0	0	27	0	0	0
ASV438 (Allobaculum)	0	0	0	0	0	0	0	0	0	0	0	0	0	0	0	0	0	0	0	0	0	0	0	0	0	0	0	136	63	178	137	180	100	0	102	0	78	90	0	1	0	0	0	0	0	0	0	0	0
ASV439 (Erysipelothrix)	0	0	0	0	0	0	0	0	0	0	0	0	0	0	0	0	0	0	0	0	0	0	0	0	0	0	0	0	0	0	0	0	0	0	0	0	0	0	0	0	0	0	0	0	0	2	0	0	0
ASV440 (Parasutterella)	0	0	0	0	0	0	0	0	0	0	0	0	0	0	0	0	0	0	0	0	0	0	0	0	0	0	0	10	0	11	16	21	30	0	10	0	28	0	0	0	0	0	0	0	0	0	0	0	0
ASV441 (Enterobacteriaceae_unclassified)	0	0	0	0	0	0	0	0	0	0	0	0	0	0	0	0	0	0	0	0	0	0	0	0	0	0	0	0	0	0	0	0	0	0	0	0	0	0	0	0	0	0	0	0	19	0	0	0	0
ASV442 (Muribaculaceae_Incertae_Sedis)	0	0	0	0	0	0	0	0	0	0	0	0	0	0	0	0	0	0	0	0	0	0	0	0	0	0	0	7	9	10	7	17	27	0	7	1	6	11	0	0	0	0	0	0	0	0	0	0	0
ASV443 (Chryseobacterium)	0	0	0	0	0	0	0	0	0	0	0	0	0	0	0	0	0	0	0	0	0	0	0	0	0	0	0	0	0	0	0	0	0	0	2	0	0	0	0	0	0	0	0	0	0	1	0	0	0
ASV444 (Muribaculaceae_Incertae_Sedis)	0	0	0	0	0	0	0	0	0	0	0	0	0	0	0	0	0	0	0	0	0	0	0	0	0	0	0	0	0	0	0	0	0	0	19	0	0	0	0	0	0	0	0	0	0	0	0	0	0
ASV445 (Staphylococcus)	0	0	0	0	0	0	0	0	0	0	0	0	0	0	0	0	0	0	0	0	0	0	0	0	0	0	0	0	0	0	0	0	0	4	0	0	0	0	0	0	0	0	0	0	0	0	0	0	0
ASV446 (Streptococcus)	276	23	11	0	0	1	6	0	1	0	22	0	14	111	1	0	0	0	0	0	74	0	0	0	0	0	37	0	0	0	0	0	0	0	0	0	0	0	0	0	0	0	19	0	75	0	0	0	0
ASV447 (Clostridium)	0	0	0	0	0	0	0	0	211	0	0	0	0	0	0	0	0	0	0	0	0	0	0	0	0	0	0	0	0	0	0	0	0	0	0	0	0	0	0	0	0	0	0	0	226	0	0	0	0
ASV448 (Lactobacillales_unclassified)	0	0	0	0	0	0	0	0	0	0	0	0	0	0	0	0	0	0	0	0	0	0	0	0	0	0	10	0	0	0	0	0	0	0	0	0	0	0	0	0	0	0	0	0	0	0	0	0	0
ASV449 (Brevibacterium)	0	0	0	0	0	0	0	0	0	0	0	0	0	0	0	0	0	0	0	0	0	0	0	0	0	0	0	0	0	0	0	0	0	0	0	0	0	0	0	0	0	0	0	0	0	0	0	0	0
ASV451 (Faecalibacterium)	0	0	0	0	0	0	0	0	0	0	0	0	0	0	0	0	0	0	0	0	0	0	0	0	0	0	0	0	0	0	0	6	0	0	0	0	0	0	0	0	0	0	0	0	0	0	0	0	0
ASV452 (Fimbriimonadaceae_Incertae_Sedis)	0	0	0	0	0	0	0	0	0	0	0	0	0	0	0	0	0	0	0	0	0	0	0	0	0	0	0	0	0	3	0	0	6	0	7	0	1	0	0	0	0	0	0	0	0	0	0	0	0
ASV453 (Klebsiella)	0	0	0	0	0	0	0	14	0	92	0	0	89	0	0	0	0	0	0	0	38	2371	0	0	1	2737	0	0	0	0	0	0	0	0	0	0	0	0	0	0	0	0	0	0	0	19	0	0	0
ASV454 (Nesterenkonia)	0	0	0	0	0	0	0	0	0	0	0	0	0	0	0	0	0	0	0	0	0	0	0	0	0	0	0	2	0	0	0	0	0	0	2	0	0	0	0	1	0	0	0	0	0	0	0	0	0
ASV455 (Enterobacteriaceae_unclassified)	0	0	0	0	0	0	5	0	0	0	0	0	0	0	0	0	2	0	0	0	3127	0	0	0	0	0	0	0	0	0	0	0	0	0	0	0	0	0	0	0	0	0	0	0	0	0	23	0	0
ASV456 (Lacticaseibacillus)	0	0	0	0	0	0	0	0	0	0	0	0	0	0	0	0	0	0	0	0	0	0	0	0	0	0	0	0	0	0	0	0	0	0	0	0	14	0	0	0	0	0	0	0	0	0	0	0	0
ASV457 (Stenotrophomonas)	0	0	0	0	0	0	0	0	0	0	0	0	0	0	0	0	0	0	0	0	0	0	0	0	0	0	0	0	7	10	0	0	17	0	0	0	12	14	0	0	0	0	0	0	0	22	0	0	0
ASV458 (Rothia)	0	0	0	0	0	0	0	0	0	0	0	14	0	0	0	0	0	0	0	0	0	0	0	0	0	0	0	0	9	0	0	0	0	0	0	0	0	2	0	0	0	0	0	0	0	0	0	0	0
ASV459 (Enterobacteriaceae_unclassified)	0	0	0	0	0	0	0	0	0	0	0	0	0	0	0	0	0	0	0	0	0	0	0	0	0	0	0	0	0	0	0	0	0	0	0	0	0	2	0	0	0	0	0	0	0	0	0	0	0
ASV460 (Muribaculaceae_Incertae_Sedis)	0	0	0	0	0	0	0	0	0	0	0	0	0	0	0	0	0	0	0	0	0	0	0	0	0	0	0	0	0	0	0	0	0	0	0	0	0	0	0	0	0	0	0	0	0	0	0	0	0
ASV461 (Alistipes)	0	0	0	0	0	0	0	0	0	0	0	0	0	0	0	0	0	0	0	0	0	0	0	0	0	0	0	4	0	5	0	8	0	0	0	0	0	0	0	0	0	0	0	0	0	0	0	0	0
ASV462 (Klebsiella)	2	6	0	0	0	0	0	403	0	5661	0	3	5397	0	0	5	0	0	0	0	0	1276	0	0	0	1431	0	0	21	0	4	0	0	0	2	0	0	0	0	0	0	0	4113	0	0	18	26	0	0
ASV463 (Clostridium)	0	42	0	0	0	0	0	0	7	0	761	0	0	0	997	0	0	0	0	0	0	0	0	317	0	0	0	0	0	0	0	0	0	0	0	0	0	0	0	0	0	0	0	0	78	0	0	0	0
ASV464 (Bifidobacterium)	0	0	0	0	0	6	0	0	0	0	0	0	0	0	0	0	0	0	0	0	2	0	0	0	11	0	0	4	11	0	6	0	22	0	0	0	0	0	0	0	0	0	0	0	0	161	260	0	0
ASV465 (Clostridium)	0	4	215	0	0	3	0	336	0	0	0	0	0	70	16	0	0	0	641	7	0	0	0	5169	0	0	0	0	0	0	1	0	0	0	0	0	0	0	0	0	0	0	0	0	189	0	0	0	0
ASV466 (Adlercreutzia)	0	0	0	0	0	0	0	0	0	0	0	0	0	0	0	0	0	0	0	0	0	0	0	0	0	0	0	0	0	0	2	5	0	0	0	0	0	0	0	0	0	0	0	0	0	0	0	0	0
ASV467 (Limosilactobacillus)	0	0	0	0	0	0	0	0	0	0	0	0	0	0	0	0	0	0	0	0	0	0	0	0	0	0	0	23	13	26	23	15	5	0	0	0	0	21	0	0	0	0	0	0	0	0	0	0	0
ASV468 (Muribaculum)	0	0	0	0	0	0	0	0	0	0	0	0	0	0	0	0	0	0	0	0	0	0	0	0	0	0	0	53	182	80	65	105	84	0	95	0	49	18	0	0	0	3	0	0	0	0	2	0	0
ASV469 (Muribaculaceae_Incertae_Sedis)	0	0	0	0	0	0	0	0	0	0	0	0	0	0	0	0	0	0	0	0	0	0	0	0	0	0	0	9	34	25	4	21	15	0	14	0	34	12	0	0	0	0	0	0	0	0	0	0	0
ASV470 (Acinetobacter)	0	0	1	0	0	0	0	1	0	0	0	0	0	0	0	0	0	2	24	9	0	0	0	0	0	0	0	0	0	0	0	0	0	0	0	0	0	0	0	0	0	0	0	7	0	0	0	1	0
ASV471 (Capnocytophaga)	0	0	0	0	0	0	0	0	0	0	0	0	0	0	0	0	0	0	0	0	0	0	0	0	0	0	0	0	0	0	0	0	7	0	0	0	0	0	0	0	0	0	0	0	0	3	0	0	0
ASV472 (Prevotella)	0	0	0	0	0	0	0	0	0	0	0	0	0	0	0	0	0	0	0	0	0	0	0	0	0	0	0	2	0	0	0	0	0	0	0	0	1	0	0	0	0	0	0	0	0	0	0	0	0
ASV473 (Agrobacterium)	0	0	0	0	0	4	0	0	0	0	0	0	0	0	0	16	0	0	0	0	0	0	0	0	0	0	0	4	26	0	27	1	64	0	0	0	103	17	0	0	0	0	0	12	0	137	105	0	0
ASV474 (Serratia)	0	0	0	0	0	0	0	0	0	2	0	0	0	0	0	0	0	0	4	0	0	0	0	0	0	0	0	0	0	0	0	8	0	0	0	3	0	3	0	0	0	0	0	2	0	89	45	0	0
ASV475 (Dietzia)	0	0	0	0	0	0	0	0	0	0	0	0	0	0	0	0	0	0	0	0	0	0	0	0	0	0	0	13	1	5	20	0	18	0	12	2	12	92	0	0	0	0	0	3	0	17	0	7	0
ASV476 (Segatella)	0	0	0	0	0	0	0	0	0	0	0	0	0	0	0	0	0	0	0	0	0	0	0	0	0	0	0	0	0	0	0	0	0	0	0	0	2	4	0	0	0	0	0	0	0	2	0	0	0
ASV477 (Ruminococcaceae_unclassified)	0	0	0	0	0	0	0	0	0	0	0	0	0	0	0	2	0	0	0	0	0	0	0	0	0	0	0	1	0	0	0	0	0	0	0	0	0	0	0	0	0	0	0	0	0	0	24	0	0
ASV478 (Halomonas)	0	0	0	0	0	0	0	0	0	0	0	0	0	0	0	0	0	0	0	0	0	0	0	0	0	0	0	0	0	0	0	0	0	0	3	3	0	0	0	0	0	0	0	0	0	0	0	0	0
ASV479 (Colidextribacter)	0	0	0	0	0	0	0	0	0	0	0	0	0	0	0	0	0	0	0	0	0	0	0	0	0	0	0	0	0	3	0	0	0	0	0	0	0	19	0	0	0	0	0	0	0	0	0	0	0
ASV480 (Muribaculaceae_Incertae_Sedis)	0	0	0	0	0	0	0	0	0	0	0	0	0	0	0	0	0	0	0	0	0	0	0	0	0	0	0	46	79	58	56	57	15	0	37	0	28	30	0	2	0	0	0	0	0	0	0	0	0
ASV481 (Corynebacterium)	0	0	0	0	0	0	0	0	0	0	0	0	0	0	0	0	0	0	0	0	0	0	0	0	0	0	0	0	0	0	0	0	0	0	5	0	0	0	0	0	0	0	0	0	0	0	0	0	0
ASV482 (Bifidobacterium)	0	0	0	0	0	0	0	0	0	0	0	0	0	0	0	0	0	0	0	0	0	0	0	0	0	0	0	14	14	0	0	7	0	0	0	0	2	23	0	0	0	0	0	0	0	0	0	0	0
ASV483 (Sphingomonas)	0	0	0	0	0	0	0	0	0	0	0	0	0	0	0	0	0	0	0	0	0	0	0	0	0	0	0	0	11	0	0	0	0	0	0	1	0	0	0	0	0	0	0	0	0	0	0	0	0
ASV484 (Acinetobacter)	5	0	0	0	0	0	0	0	0	0	0	0	0	6	0	0	0	0	0	0	0	0	0	0	0	0	0	0	0	0	0	0	0	0	0	0	0	0	0	1	0	0	0	0	0	0	0	0	0
ASV485 (Halomonas)	0	0	0	0	0	0	0	0	0	0	0	0	0	0	0	0	0	0	0	0	0	0	0	0	0	0	0	9	0	0	31	3	0	0	7	2	0	0	0	0	0	0	0	0	0	0	0	5	0
ASV486 (Muribaculaceae_Incertae_Sedis)	0	0	0	0	0	0	0	0	0	0	0	0	0	0	0	0	0	0	0	0	0	0	0	0	0	0	0	22	20	85	38	57	5	0	20	0	95	30	0	1	0	0	0	0	0	0	0	0	0
ASV487 (Actinotignum)	0	0	0	0	0	0	0	0	0	0	0	0	0	0	0	0	0	0	0	0	0	0	0	0	0	0	0	0	0	0	0	0	0	0	0	0	0	7	0	0	0	0	0	0	0	0	0	0	0
ASV488 (Bacteroides)	0	0	0	0	0	0	0	0	0	0	0	0	0	0	0	0	0	0	0	0	0	0	0	0	0	0	0	84	45	116	164	102	49	0	50	4	121	30	0	0	0	1	0	0	0	0	0	0	0
ASV489 (Eggerthellaceae_unclassified)	0	0	0	0	0	0	0	0	0	0	0	0	0	0	0	0	0	0	0	0	0	0	0	0	0	0	0	0	0	0	0	0	0	0	0	0	0	0	0	0	0	0	0	0	0	0	0	0	0
ASV490 (Muribaculaceae_Incertae_Sedis)	0	0	0	0	0	0	0	0	0	0	0	0	0	0	0	0	0	0	0	0	0	0	0	0	0	0	0	16	12	42	3	28	27	0	73	3	6	13	0	0	0	0	0	0	0	0	16	0	0
ASV491 (Klebsiella)	0	0	0	0	0	1	0	1100	4	0	9	0	0	2	0	0	0	4	0	0	21	4399	0	3	3	4933	0	2	0	6	0	0	0	0	0	0	0	0	0	0	0	0	4010	0	1	29	6	1	0
ASV492 (Cedecea)	0	0	0	0	0	0	0	0	0	0	0	0	0	0	0	1	0	0	0	0	0	0	0	0	0	0	0	10	18	0	19	5	9	0	31	7	15	9	0	7	0	0	0	0	0	462	176	0	0
ASV493 (Oscillibacter)	0	0	0	0	0	0	0	0	0	0	0	0	0	0	0	0	0	0	0	0	0	0	0	0	0	0	0	0	0	0	1	0	27	0	0	0	0	0	0	0	0	0	0	0	0	0	0	0	0
ASV494 (Lachnospiraceae_unclassified)	0	0	0	0	0	0	0	0	0	0	0	0	0	0	0	0	0	0	0	0	0	0	0	0	0	0	0	0	0	6	0	0	0	0	0	0	0	0	0	0	0	0	0	0	0	0	0	0	0
ASV495 (Helicobacter)	0	0	0	0	0	0	0	0	0	0	0	0	0	0	0	0	0	0	0	0	0	0	0	0	0	0	0	4	0	1	0	16	9	0	11	0	0	0	0	0	0	0	0	0	0	0	0	0	0
ASV496 (Muribaculaceae_Incertae_Sedis)	0	0	0	0	0	0	0	0	0	0	0	0	0	0	0	0	0	0	0	0	0	0	0	0	0	0	0	2	0	0	0	6	0	0	0	0	0	0	0	2	0	0	0	0	0	0	0	0	0
ASV497 (Prevotellaceae_UCG-003)	0	0	0	0	0	0	0	0	0	0	0	0	0	0	0	0	0	0	0	0	0	0	0	0	0	0	0	19	0	0	10	0	0	0	0	0	0	0	0	0	0	0	0	0	0	0	0	0	0
ASV498 (Dubosiella)	0	0	0	0	0	0	0	0	0	0	0	0	0	0	0	0	0	0	0	0	0	0	0	0	0	0	0	10	8	11	0	19	23	0	10	0	27	7	0	0	0	0	0	0	0	31	0	0	0
ASV499 (Roseateles)	0	0	0	0	0	0	0	0	0	0	0	0	0	0	0	0	0	0	0	0	0	0	0	0	0	0	0	0	0	0	0	1	0	0	0	0	0	8	0	0	0	0	0	0	0	11	0	0	0
ASV500 (Bacteroides)	0	0	0	0	0	0	0	0	0	0	0	0	0	0	0	0	0	0	0	0	0	0	0	0	0	0	0	18	0	11	0	0	50	0	0	0	13	0	0	0	0	0	0	0	0	0	0	0	0
ASV501 (Clostridia_vadinBB60_group_Incertae_Sedis)	0	0	0	0	0	0	0	0	0	0	0	0	0	0	0	0	0	0	0	0	0	0	0	0	0	0	0	0	0	0	14	2	0	0	0	0	0	0	0	0	0	0	0	0	0	0	0	0	0
ASV502 (Muribaculaceae_Incertae_Sedis)	0	0	0	0	0	0	0	0	0	0	0	0	0	0	0	0	0	0	0	0	0	0	0	0	0	0	0	0	0	4	0	21	0	0	0	0	12	5	0	0	0	0	0	0	0	0	0	0	0
ASV503 (Ligilactobacillus)	0	0	0	0	0	0	0	0	0	0	0	0	0	0	0	0	0	0	0	0	2	0	0	0	0	0	0	12	0	16	22	29	10	0	17	0	61	13	0	0	0	0	0	0	0	0	0	0	0
ASV504 (Enterobacteriaceae_unclassified)	0	0	0	0	0	0	0	0	0	0	0	0	0	0	0	0	0	0	1	0	0	0	0	0	0	0	0	0	0	0	0	0	0	0	0	0	0	0	0	0	0	0	0	0	0	0	0	0	0
ASV505 (Muribaculaceae_Incertae_Sedis)	0	0	0	0	0	0	0	0	0	0	0	0	0	0	0	0	0	0	0	0	0	0	0	0	0	0	0	39	47	47	6	41	0	0	34	2	30	2	0	0	0	0	0	0	0	0	0	0	0
ASV506 (Lactobacillus)	0	0	0	0	0	0	0	0	0	0	0	0	0	0	0	0	0	0	0	0	0	0	0	0	0	0	0	93	57	79	98	85	24	0	37	4	103	80	0	0	0	1	0	0	0	0	0	0	0
ASV507 (Alistipes)	0	0	0	0	0	0	0	0	0	0	0	0	0	0	0	0	0	0	0	0	0	0	0	0	0	0	0	3	0	19	29	15	0	0	0	0	13	11	0	0	0	0	0	0	0	0	0	0	0
ASV508 (Anaerotruncus)	0	0	0	0	0	0	0	0	0	0	0	0	0	0	0	0	0	0	0	0	0	0	0	0	0	0	0	2	0	0	0	0	0	0	0	0	7	0	0	0	0	0	0	0	0	0	0	0	0
ASV509 (Methylobacterium)	0	0	0	0	0	0	0	0	0	0	0	0	0	0	0	0	0	0	0	0	0	0	0	0	0	0	0	7	0	0	0	0	7	0	0	0	10	0	0	0	0	0	0	0	0	0	0	0	0
ASV510 (Corynebacterium)	0	0	0	0	0	0	1	0	0	0	0	0	0	2	0	2	0	0	0	0	16	0	0	0	0	0	0	15	20	6	0	3	19	0	10	382	14	30	0	943	0	35	0	32	2	38	26	10	0
ASV511 (Dubosiella)	0	0	0	0	0	0	0	0	0	0	0	0	0	0	0	0	0	0	0	0	0	0	0	0	0	0	0	0	0	1	11	0	0	0	0	0	19	0	0	0	0	0	0	0	0	0	0	0	0
ASV512 (Muribaculaceae_Incertae_Sedis)	0	0	0	0	0	0	0	0	0	0	0	0	0	0	0	0	0	0	0	0	0	0	0	0	0	0	0	13	0	1	6	9	0	0	24	0	15	0	0	0	0	0	0	0	0	0	0	0	0
ASV513 (Parabacteroides)	0	0	0	0	0	0	0	0	0	0	0	0	0	0	0	0	0	0	0	0	0	0	0	0	0	0	0	1	0	0	3	0	0	0	0	0	0	0	0	0	0	0	0	0	0	0	0	0	0
ASV514 (Faecalibaculum)	0	0	0	0	0	0	0	0	0	0	0	0	0	0	0	0	0	0	0	0	0	0	0	0	0	0	0	2	8	0	4	4	0	0	0	0	16	20	0	0	0	0	0	0	0	0	0	0	0
ASV515 (Limosilactobacillus)	0	0	0	0	0	0	0	0	0	0	0	0	0	0	0	0	0	0	0	0	0	0	0	0	0	0	0	9	0	15	0	4	0	0	0	0	0	4	0	0	0	0	0	0	0	0	0	0	0
ASV516 (Citrobacter)	0	0	0	0	0	0	0	0	0	0	0	0	0	0	0	0	0	0	0	0	0	0	0	0	0	0	0	7	19	26	48	9	0	0	33	0	22	10	0	0	0	0	0	0	0	0	0	0	0
ASV517 (Klebsiella)	0	0	0	0	0	0	0	1588	0	2659	0	0	2428	0	5	0	0	0	0	0	70	1162	0	0	0	1350	0	0	10	4	0	0	0	0	13	0	7	7	0	0	0	0	1525	2	0	12	60	8	0
ASV518 (Alistipes)	0	0	0	0	0	0	0	0	0	0	0	0	0	0	0	0	0	0	0	0	0	0	0	0	0	0	0	0	0	0	0	1	0	0	0	0	0	0	0	0	0	0	0	0	0	0	0	0	0
ASV519 (Lactococcus)	0	0	0	0	0	0	0	0	0	0	0	0	0	0	0	0	0	0	0	0	0	0	0	0	0	0	0	1	0	0	0	0	0	0	0	0	0	0	0	3	0	9	0	0	0	0	0	8	0
ASV520 (Parabacteroides)	0	0	0	0	0	0	0	0	0	0	0	0	0	0	0	0	0	0	0	0	0	0	0	0	0	0	0	0	0	13	0	9	0	0	0	0	0	0	0	0	0	0	0	0	0	0	0	0	0
ASV521 (Muribaculaceae_Incertae_Sedis)	0	0	0	0	0	0	0	0	0	0	0	0	0	0	0	0	0	0	0	0	0	0	0	0	0	0	0	10	0	9	0	6	0	0	24	0	7	0	0	0	0	0	0	0	0	0	0	0	0
ASV522 (Parabacteroides)	0	0	0	0	0	0	0	0	0	0	0	0	0	0	0	0	0	0	0	0	0	0	0	0	0	0	0	39	34	36	36	43	0	0	24	0	0	42	0	0	0	0	0	0	0	0	0	0	0
ASV523 (Bifidobacterium)	0	0	0	0	0	0	0	0	0	0	0	0	0	0	0	0	0	0	0	0	0	0	0	0	0	0	0	3	8	9	0	16	0	0	0	1	0	0	0	0	0	0	0	0	0	38	0	0	0
ASV524 (Muribaculaceae_Incertae_Sedis)	0	0	0	0	0	0	0	0	0	0	0	0	0	0	0	0	0	0	0	0	0	0	0	0	0	0	0	106	61	177	242	185	109	0	207	6	88	48	0	1	0	0	0	0	0	0	0	0	0
ASV525 (Muribaculaceae_Incertae_Sedis)	0	0	0	0	0	0	0	0	0	0	0	0	0	0	0	0	0	0	0	0	0	0	0	0	0	0	0	6	16	15	17	2	15	0	7	2	0	0	0	0	0	0	0	0	0	0	11	0	0
ASV526 (Clostridium)	0	0	0	0	0	0	0	0	0	0	0	0	0	0	15	0	0	0	0	0	0	0	0	0	0	0	0	0	0	0	0	0	0	0	0	0	0	0	0	0	0	0	0	0	0	0	0	0	0
ASV527 (Halomonas)	0	0	0	0	0	0	0	0	0	0	0	0	0	0	0	0	0	0	0	0	0	0	0	0	0	0	0	0	0	0	0	0	0	0	0	0	0	0	0	0	0	0	0	0	0	0	0	0	0
ASV528 (Muribaculaceae_Incertae_Sedis)	0	0	0	0	0	0	0	0	0	0	0	0	0	0	0	0	0	0	0	0	0	0	0	0	0	0	0	0	0	4	0	3	0	0	0	0	8	0	0	0	0	0	0	0	0	0	0	0	0
ASV529 (Allobaculum)	0	0	0	0	0	0	0	0	0	0	0	0	0	0	0	0	0	0	0	0	0	0	0	0	0	0	0	30	34	57	34	64	36	0	11	0	10	0	0	0	0	0	0	0	0	0	0	0	0
ASV530 (Haemophilus)	0	0	0	0	0	0	0	0	0	0	0	0	0	0	0	0	0	0	0	0	0	0	0	0	0	0	0	0	0	0	0	0	0	0	0	0	0	0	0	0	0	0	0	0	0	0	0	0	0
ASV531 (Halomonas)	0	0	0	0	0	0	0	0	0	0	0	0	0	0	0	0	0	0	0	0	0	0	0	0	0	0	0	0	0	0	30	0	0	0	25	0	0	0	0	0	0	3	0	0	0	0	0	0	0
ASV532 (Allobaculum)	0	0	0	0	0	0	0	0	0	0	0	0	0	0	0	0	0	0	0	0	0	0	0	0	0	0	0	50	55	152	173	113	1	0	49	1	35	42	0	0	0	0	0	0	0	0	0	0	0
ASV533 (Lactobacillales_unclassified)	0	0	0	0	0	0	0	0	0	0	0	0	0	0	0	0	0	0	0	0	0	0	0	0	0	0	0	0	2	0	4	7	0	0	2	0	12	8	0	0	0	0	0	0	0	3	0	0	0
ASV534 (Muribaculaceae_Incertae_Sedis)	0	0	0	0	0	0	0	0	0	0	0	0	0	0	0	0	0	0	0	0	0	0	0	0	0	0	0	54	31	49	18	65	18	0	29	2	26	35	0	0	0	0	0	0	0	0	0	0	0
ASV535 (Clostridium)	0	0	0	0	0	0	0	30	0	0	0	0	0	0	0	0	0	0	0	0	0	0	0	515	0	0	0	0	0	0	0	0	0	0	0	0	0	0	0	0	0	0	0	0	0	0	0	0	0
ASV536 (Muribaculaceae_Incertae_Sedis)	0	0	0	0	0	0	0	0	0	0	0	0	0	0	0	0	0	0	0	0	0	0	0	0	0	0	0	23	10	16	32	38	0	0	5	2	22	20	0	0	0	0	0	0	0	0	0	0	0
ASV537 (Klebsiella)	0	0	0	0	0	0	0	0	0	0	0	0	0	0	0	0	0	0	0	0	0	0	0	0	0	0	0	0	0	0	0	0	0	0	0	0	0	0	0	0	0	0	0	0	0	0	0	0	2
ASV538 (Comamonadaceae_unclassified)	0	0	0	0	0	0	0	0	0	0	0	0	0	0	0	0	0	0	0	0	0	0	0	0	0	0	0	0	0	0	0	0	0	0	0	0	1	0	0	0	0	0	0	0	0	0	0	0	0
ASV539 (Staphylococcus)	0	0	132	0	0	0	2474	1	0	0	0	0	0	0	0	0	0	0	0	0	0	0	0	0	42	0	0	0	0	0	0	0	0	0	0	12	0	0	3	0	0	0	0	0	0	0	0	1	0
ASV540 (Akkermansia)	0	0	0	0	0	0	0	0	0	0	0	0	0	0	0	0	0	0	0	0	0	0	0	0	0	0	0	109	40	141	89	119	81	0	115	5	151	129	0	0	0	0	0	0	0	0	48	0	0
ASV541 (Muribaculaceae_Incertae_Sedis)	0	0	0	0	0	0	0	0	0	0	0	0	0	0	0	0	0	0	0	0	0	0	0	0	0	0	0	2	0	0	0	7	0	0	5	0	6	0	0	0	0	0	0	0	0	0	0	0	0
ASV542 (Pseudomonas)	0	0	0	0	0	0	0	0	0	0	0	0	0	0	0	0	0	0	0	0	0	0	0	0	0	0	0	0	0	0	0	0	0	0	0	0	0	0	0	0	0	0	0	0	0	0	13	0	0
ASV543 (Muribaculaceae_Incertae_Sedis)	0	0	0	0	0	0	0	0	0	0	0	0	0	0	0	0	0	0	0	0	0	0	0	0	0	0	0	392	499	760	657	618	342	0	475	14	457	426	0	8	0	0	0	12	0	0	0	2	0
ASV544 (Myroides)	0	0	0	0	0	0	0	0	0	0	0	0	0	0	0	0	0	0	0	0	0	0	0	0	0	0	0	0	0	0	1	0	0	0	0	0	3	5	0	2	0	0	0	0	0	4	0	0	0
ASV545 (Enterobacter)	0	0	0	0	0	0	0	0	0	385	0	0	91	0	0	0	0	0	0	0	0	0	0	0	0	0	0	0	0	0	0	0	0	0	0	0	0	0	0	0	0	0	0	0	0	0	0	0	0
ASV546 (Escherichia-Shigella)	0	0	0	0	0	0	0	75	0	0	0	0	0	0	0	0	0	0	0	0	0	0	0	0	0	0	0	0	0	0	0	0	0	0	0	0	0	0	0	0	0	0	0	0	0	0	0	0	0
ASV547 (Clostridia_UCG-014_Incertae_Sedis)	0	0	0	0	0	0	0	0	0	0	0	0	0	0	0	0	0	0	0	0	0	0	0	0	0	0	0	2	0	0	17	10	0	0	0	0	0	2	0	0	0	0	0	1	0	0	0	0	0
ASV548 (Lachnospiraceae_NK4A136_group)	0	0	0	0	0	0	0	0	0	0	0	0	0	0	0	0	0	0	0	0	0	0	0	0	0	0	0	5	0	0	9	102	0	0	0	0	0	12	0	0	0	0	0	0	0	0	0	0	0
ASV549 (Muribaculaceae_Incertae_Sedis)	0	0	0	0	0	0	0	0	0	0	0	0	0	0	0	0	0	0	0	0	0	0	0	0	0	0	0	0	0	0	0	0	0	0	0	0	0	0	0	0	0	0	0	0	0	0	0	0	0
ASV550 (Muribaculaceae_Incertae_Sedis)	0	0	0	0	0	0	0	0	0	0	0	0	0	0	0	0	0	0	0	0	0	0	0	0	0	0	0	37	29	38	61	41	99	0	45	0	39	0	0	0	0	0	0	0	0	0	0	0	0
ASV551 (Herbaspirillum)	0	0	0	0	0	0	0	0	0	0	0	0	0	0	0	2	0	0	0	0	0	0	0	0	2	0	0	0	0	0	0	0	0	0	19	7	0	0	0	0	0	2	0	0	0	0	0	0	0
ASV552 (Marvinbryantia)	0	0	0	0	0	0	0	0	0	0	0	0	0	0	0	0	0	0	0	0	0	0	0	0	0	0	0	0	0	0	0	4	0	0	0	0	0	0	0	0	0	0	0	0	0	0	0	0	0
ASV553 (Muribaculaceae_Incertae_Sedis)	0	0	0	0	0	0	0	0	0	0	0	0	0	0	0	0	0	0	0	0	0	0	0	0	0	0	0	4	12	6	2	1	19	0	0	0	0	6	0	0	0	0	0	0	0	0	0	0	0
ASV554 (Prevotellaceae_UCG-001)	0	0	0	0	0	0	0	0	0	0	0	0	0	0	0	0	0	0	0	0	0	0	0	0	0	0	0	0	10	0	0	0	28	0	0	0	0	0	0	0	0	0	0	0	0	0	0	0	0
ASV555 (Muribaculaceae_Incertae_Sedis)	0	0	0	0	0	0	0	0	0	0	0	0	0	0	0	0	0	0	0	0	0	0	0	0	0	0	0	0	0	3	0	3	0	0	10	0	0	0	0	0	0	0	0	0	0	0	0	0	0
ASV556 (Haemophilus)	0	0	0	0	0	0	0	0	0	0	0	0	0	0	0	1	0	0	0	0	0	0	0	0	0	0	0	0	2	0	4	0	5	0	0	0	0	5	0	0	0	0	0	0	0	8	0	0	0
ASV557 (Muribaculum)	0	0	0	0	0	0	0	0	0	0	0	0	0	0	0	0	0	0	0	0	0	0	0	0	0	0	0	52	75	51	56	67	24	0	52	9	17	11	0	0	0	0	0	3	0	0	0	0	0
ASV559 (Staphylococcus)	0	0	12	0	0	0	1934	0	0	0	0	0	0	0	0	0	0	0	0	0	0	0	0	0	0	0	0	0	0	0	0	0	0	0	0	0	0	0	0	0	0	0	0	0	0	0	0	0	0
ASV560 (Parabacteroides)	0	0	0	0	0	0	0	0	0	0	0	0	0	0	0	0	0	0	0	0	0	0	0	0	0	0	0	0	0	0	0	6	0	0	0	0	0	20	0	0	0	0	0	0	0	0	0	0	0
ASV561 (Dubosiella)	0	0	0	0	0	0	0	0	0	0	0	0	0	0	0	0	0	0	0	0	0	0	0	0	0	0	0	135	72	272	157	221	87	0	178	7	186	131	0	3	0	3	0	2	0	0	27	0	0
ASV562 (Limosilactobacillus)	0	0	0	0	0	0	0	22	0	0	0	0	0	0	0	0	0	0	0	0	0	0	0	0	0	0	0	29	0	49	55	71	28	0	67	3	60	47	0	0	0	0	0	1	0	0	0	0	0
ASV563 (Elizabethkingia)	0	0	0	0	0	2	0	0	0	0	0	0	0	0	0	0	0	0	0	0	0	0	0	0	0	0	0	2	8	2	0	0	8	0	2	1	3	5	0	0	0	0	0	0	0	172	9	0	0
ASV564 (Stenotrophomonas)	0	0	0	0	0	0	0	0	0	0	0	0	0	0	0	0	0	0	0	0	0	0	0	0	0	0	0	0	0	0	0	0	0	0	0	0	0	0	0	0	0	0	0	0	0	1	0	0	0
ASV565 (Streptococcus)	0	3	0	0	0	0	0	0	8	0	0	0	0	0	0	0	0	0	0	0	0	0	0	0	0	0	0	0	0	0	0	0	0	0	0	29	0	0	0	24	0	92	0	0	0	0	0	29	0
ASV566 (Muribaculaceae_Incertae_Sedis)	0	0	0	0	0	0	0	0	0	0	0	0	0	0	0	0	0	0	0	0	0	0	0	0	0	0	0	0	0	1	0	0	0	0	0	0	0	0	0	0	0	0	0	0	0	0	0	0	0
ASV568 (Lactococcus)	0	0	0	0	0	0	0	0	0	0	0	0	0	0	0	0	0	0	0	0	0	0	0	0	0	0	0	4	0	0	0	0	0	0	0	0	0	17	0	0	0	6	0	0	0	0	0	9	0
ASV569 (Candidatus_Obscuribacter)	0	0	0	0	0	0	0	0	0	0	0	0	0	0	0	0	0	0	0	0	0	0	0	0	0	0	0	0	0	0	0	0	0	0	11	0	0	0	0	0	0	0	0	0	0	0	0	0	0
ASV570 (Extibacter)	0	0	0	0	0	0	0	0	0	0	0	0	0	0	0	0	0	0	0	0	0	0	0	0	0	0	0	2	0	6	0	5	0	0	4	0	10	0	0	0	0	0	0	0	0	0	0	0	0
ASV571 (Enterococcus)	0	0	0	0	0	0	0	0	0	0	0	0	0	0	0	0	0	0	0	0	0	0	0	0	0	0	0	0	0	0	0	0	0	13	0	0	0	0	0	0	0	0	0	0	0	0	0	0	0
ASV572 (Desulfovibrio)	0	0	0	0	0	0	0	0	0	0	0	0	0	0	0	0	0	0	0	0	0	0	0	0	0	0	0	0	19	3	0	0	0	0	0	0	0	0	0	0	0	0	0	0	0	0	0	0	0
ASV573 (Muribaculaceae_Incertae_Sedis)	0	0	0	0	0	0	0	0	0	0	0	0	0	0	0	0	0	0	0	0	0	0	0	0	0	0	0	0	0	3	0	7	0	0	0	0	0	0	0	0	0	0	0	0	0	0	0	0	0
ASV574 (Massiliomicrobiota)	0	0	0	0	0	0	0	0	0	0	0	0	0	0	0	0	0	0	0	0	0	0	0	0	0	0	0	0	0	12	0	5	0	0	0	0	0	0	0	0	0	0	0	0	0	0	0	0	0
ASV575 (Unassigned_unclassified)	0	0	0	0	0	0	0	0	0	0	0	0	0	0	0	0	0	0	0	0	0	0	0	0	0	0	0	0	0	0	0	0	0	0	0	0	0	0	0	0	0	0	0	0	0	0	0	0	0
ASV576 (Sphingomonas)	0	0	0	0	0	0	0	0	0	0	0	0	0	0	0	0	0	0	0	0	0	0	0	0	0	0	0	0	0	0	0	0	0	0	0	0	4	0	0	0	0	0	0	0	0	0	0	0	0
ASV577 (Vermiphilaceae_Incertae_Sedis)	0	0	0	0	0	0	0	0	0	0	0	0	0	0	0	0	0	0	0	0	0	0	0	0	0	0	0	0	0	0	0	0	0	0	0	0	0	0	0	0	0	0	0	0	0	0	0	0	0
ASV578 (Turicimonas)	0	0	0	0	0	0	0	0	0	0	0	0	0	0	0	0	0	0	0	0	0	0	0	0	0	0	0	0	6	0	0	7	0	0	16	0	24	0	0	0	0	0	0	0	0	0	0	0	0
ASV579 (Rothia)	0	0	0	0	0	0	0	0	0	0	0	0	0	0	0	0	0	0	0	0	0	0	0	0	0	0	0	0	0	0	0	0	0	0	0	0	3	0	0	0	0	0	0	0	0	0	0	0	0
ASV580 (Clostridia_vadinBB60_group_Incertae_Sedis)	0	0	0	0	0	0	0	0	0	0	0	0	0	0	0	0	0	0	0	0	0	0	0	0	0	0	0	0	0	8	0	4	0	0	0	0	0	0	0	0	0	0	0	0	0	0	0	0	0
ASV581 (Bacteroides)	0	0	0	0	0	0	0	0	0	0	0	0	0	0	0	0	0	0	0	0	0	0	0	0	0	0	0	0	25	0	6	0	0	0	0	0	0	8	0	0	0	0	0	0	0	0	0	0	0
ASV582 (Alistipes)	0	0	0	0	0	0	0	0	0	0	0	0	0	0	0	0	0	0	0	0	0	0	0	0	0	0	0	0	0	0	0	4	0	0	0	0	0	0	0	0	0	0	0	0	0	0	0	0	0
ASV583 (Ileibacterium)	0	0	0	0	0	0	0	0	0	0	0	0	0	0	0	0	0	0	0	0	0	0	0	0	0	0	0	3	0	3	10	0	0	0	13	0	0	0	0	0	0	0	0	0	0	0	0	0	0
ASV584 (Enterococcus)	0	0	0	0	0	0	0	0	0	0	0	0	0	0	44	0	0	0	0	0	0	0	0	228	3032	0	0	0	0	0	0	0	0	0	0	0	0	0	0	0	0	0	0	0	0	0	0	0	0
ASV585 (Sphingomonas)	0	0	0	0	0	1	0	0	0	0	0	0	0	0	0	4	0	0	0	0	0	0	0	0	0	0	0	52	301	88	181	74	581	0	392	18	311	240	0	35	0	2	0	23	0	666	805	16	0
ASV586 (Longibaculum)	0	0	0	0	0	0	0	0	0	0	0	0	0	0	0	0	0	0	0	0	0	0	0	0	0	0	0	0	0	10	0	2	0	0	0	0	0	0	0	0	0	0	0	0	0	0	0	0	0
ASV587 (Streptococcus)	0	0	0	0	0	6	0	0	0	0	0	0	0	0	0	0	0	0	0	0	0	0	0	0	0	0	0	142	0	0	0	0	0	0	0	0	0	13	0	78	0	97	0	16	0	0	0	9	0
ASV588 (Limosilactobacillus)	0	0	0	0	0	0	0	0	0	0	0	0	0	0	0	0	0	0	0	0	0	0	0	0	0	0	0	0	10	8	0	7	0	0	0	0	13	0	0	0	0	0	0	0	0	0	0	0	0
ASV589 (Lachnoclostridium)	0	0	0	0	0	0	0	0	0	0	0	0	0	0	0	0	0	0	0	0	0	0	0	0	0	0	0	1	0	0	0	5	0	0	0	0	0	0	0	0	0	0	0	0	0	0	0	0	0
ASV590 (Niveispirillum)	0	0	0	0	0	0	0	0	0	0	0	0	0	0	0	1	0	0	0	0	0	0	0	0	0	0	0	2	4	6	5	0	25	0	5	0	23	0	0	0	0	0	0	0	0	25	0	0	0
ASV591 (Bacteroides)	0	0	0	0	0	0	0	0	0	0	0	0	0	0	0	0	0	0	0	0	0	0	0	0	0	0	0	2	0	0	0	7	0	0	0	0	17	0	0	0	0	0	0	0	0	0	0	0	0
ASV592 (Roseburia)	0	0	0	0	0	0	0	0	0	0	0	0	0	0	0	0	0	0	0	0	0	0	0	0	0	0	0	0	0	0	0	5	0	0	0	0	0	0	0	0	0	0	0	0	0	0	0	0	0
ASV593 (Lactobacillales_unclassified)	0	0	0	0	0	0	0	0	0	0	0	0	0	0	0	0	0	0	0	0	0	0	0	0	0	0	0	0	0	3	0	0	3	0	0	0	0	0	0	0	0	0	0	0	0	27	0	0	0
ASV594 (Staphylococcus)	0	0	0	0	0	0	0	0	0	0	0	36	0	0	0	0	0	0	0	0	0	0	0	0	52	0	0	0	0	0	0	0	0	0	0	0	0	0	0	0	0	0	0	0	0	0	0	0	0
ASV595 (Ligilactobacillus)	0	0	0	0	0	0	0	0	0	0	0	0	0	0	0	0	0	0	0	0	0	0	0	0	0	0	0	0	0	1	0	0	3	0	0	0	1	0	0	0	0	0	0	0	0	0	0	0	0
ASV596 (Bifidobacterium)	0	0	0	0	0	0	0	0	0	0	0	0	0	0	0	0	0	0	0	0	0	0	0	0	0	0	0	0	0	3	0	0	0	0	0	0	0	0	0	0	0	0	0	0	0	0	15	0	0
ASV598 (Muribaculaceae_Incertae_Sedis)	0	0	0	0	0	0	0	0	0	0	0	0	0	0	0	3	0	0	0	0	0	0	0	0	0	0	0	535	484	831	688	898	418	2	738	23	471	313	0	0	0	7	0	3	0	0	0	3	0
ASV599 (Lachnospiraceae_NK4A136_group)	0	0	0	0	0	0	0	0	0	0	0	0	0	0	0	0	0	0	0	0	0	0	0	0	0	0	0	0	0	0	25	0	0	0	0	2	0	0	0	0	0	0	0	0	0	0	0	0	0
ASV600 (Parabacteroides)	0	0	0	0	0	0	0	0	0	0	0	0	0	0	0	0	0	0	0	0	0	0	0	0	0	0	0	2	0	0	5	3	0	0	0	0	0	1	0	0	0	0	0	0	0	0	0	0	0
ASV601 (Muribaculaceae_Incertae_Sedis)	0	0	0	0	0	0	0	0	0	0	0	0	0	0	0	0	0	0	0	0	0	0	0	0	0	0	0	11	6	21	28	17	6	0	21	0	13	0	0	0	0	0	0	0	0	0	0	0	0
ASV602 (Adlercreutzia)	0	0	0	0	0	0	0	0	0	0	0	0	0	0	0	0	0	0	0	0	0	0	0	0	0	0	0	0	0	0	0	0	0	0	0	0	15	0	0	0	0	0	0	0	0	0	0	0	0
ASV603 (Stenotrophomonas)	0	0	0	0	0	0	0	0	0	0	0	0	0	0	0	0	0	0	0	0	0	0	0	0	0	0	0	0	0	0	0	0	0	0	1	0	0	0	0	0	0	0	0	0	0	10	0	0	0
ASV604 (Aeromonas)	0	0	0	0	0	0	0	0	0	0	0	2565	0	0	0	0	0	0	0	0	0	0	1	0	0	0	0	0	0	0	0	0	0	0	0	0	0	0	0	0	0	0	0	0	0	26	0	0	0
ASV605 (Serratia)	0	0	0	0	0	0	0	0	0	1	0	0	0	0	0	0	0	0	24	0	0	0	0	0	0	0	0	0	0	0	0	0	0	0	2	0	0	0	0	0	0	0	0	0	14	12	0	0	0
ASV606 (Staphylococcus)	0	0	0	0	0	0	282	0	0	0	6	0	0	0	0	0	0	0	0	0	0	0	0	0	48	0	0	0	0	0	0	0	0	0	0	7	0	0	0	0	0	0	0	0	0	0	0	0	0
ASV607 (Corynebacterium)	0	0	0	0	0	0	0	0	0	0	0	0	0	0	0	0	0	0	0	0	0	0	0	0	0	0	0	0	0	0	0	0	0	0	0	105	0	0	0	344	0	0	0	0	0	0	0	0	0
ASV608 (Ruminococcaceae_Incertae_Sedis)	0	0	0	0	0	0	0	0	0	0	0	0	0	0	0	0	0	0	0	0	0	0	0	0	0	0	0	0	0	0	7	4	0	0	0	0	17	0	0	0	0	0	0	0	0	0	0	0	0
ASV609 (Muribaculaceae_Incertae_Sedis)	0	0	0	0	0	0	0	0	0	0	0	0	0	0	0	0	0	0	0	0	0	0	0	0	0	0	0	17	30	41	29	34	27	0	11	0	6	15	0	0	0	0	0	0	0	0	0	0	0
ASV610 (Streptococcus)	0	0	0	0	0	0	0	0	0	0	0	0	0	0	0	0	0	0	0	0	0	0	0	0	0	0	0	0	0	0	0	0	0	0	0	0	16	8	0	0	0	0	0	0	0	0	0	0	0
ASV611 (Prevotellaceae_NK3B31_group)	0	0	0	0	0	0	0	0	0	0	0	0	0	0	0	0	0	0	0	0	0	0	0	0	0	0	0	14	18	39	13	12	0	0	2	0	26	0	0	0	0	0	0	0	0	0	0	0	0
ASV612 (Sphingobacterium)	0	0	0	0	0	0	0	0	0	0	0	0	0	0	0	0	0	0	0	0	0	0	0	0	0	0	0	0	0	0	0	0	0	0	0	0	0	0	0	0	0	0	0	0	0	6	0	0	0
ASV613 (Turicimonas)	0	0	0	0	0	0	0	0	0	0	0	0	0	0	0	0	0	0	0	0	0	0	0	0	0	0	0	26	11	21	56	61	0	0	62	0	21	7	0	0	0	0	0	0	0	0	0	0	0
ASV614 (Corynebacterium)	0	0	0	0	0	0	0	0	0	0	0	0	0	0	0	0	0	0	0	0	0	0	0	0	0	0	0	0	0	0	0	0	0	0	16	0	5	0	0	0	0	0	0	0	0	0	0	0	0
ASV615 (Enterobacteriaceae_unclassified)	0	0	2	0	0	0	0	0	0	0	0	0	0	0	0	0	0	0	0	0	0	0	0	0	0	0	0	0	0	0	0	0	0	0	0	0	0	0	0	0	0	0	0	0	0	0	0	0	0
ASV616 (Turicimonas)	0	0	0	0	0	0	0	0	0	0	0	0	0	0	0	0	0	0	0	0	0	0	0	0	0	0	0	11	25	17	37	11	33	0	0	0	0	0	0	0	0	0	0	0	0	0	0	0	0
ASV617 (Robinsoniella)	0	0	0	0	0	0	0	0	126	0	0	0	0	157	0	0	0	0	0	0	0	0	0	0	0	0	0	0	0	0	0	0	0	0	0	0	0	0	0	0	0	0	0	0	0	0	0	0	0
ASV618 (Anaerostipes)	0	0	0	0	0	0	0	0	0	0	0	0	0	0	0	0	0	0	0	0	0	0	0	0	0	0	0	1	0	4	7	6	0	0	0	0	10	0	0	0	0	0	0	0	0	0	0	0	0
ASV619 (Mesorhizobium)	0	0	0	0	0	0	0	0	0	0	0	0	0	0	0	0	0	0	0	0	0	0	0	0	0	0	0	0	0	0	0	0	0	0	0	1	2	0	0	0	0	0	0	0	0	4	0	0	0
ASV620 (Adlercreutzia)	0	0	0	0	0	0	0	0	0	0	0	0	0	0	0	0	0	0	0	0	0	0	0	0	0	0	0	0	0	8	0	2	0	0	8	0	0	0	0	0	0	0	0	0	0	0	0	0	0
ASV621 (Bacteroides)	0	0	0	0	0	0	0	0	0	0	0	0	0	0	0	0	0	0	0	0	0	0	0	0	0	0	0	0	0	0	4	0	0	0	0	0	22	0	0	0	0	0	0	0	0	0	0	0	0
ASV622 (Klebsiella)	0	0	0	0	0	0	0	0	0	0	0	0	0	0	0	0	0	0	0	0	0	920	0	0	0	841	0	0	0	0	0	0	0	0	0	0	0	0	0	0	0	0	0	0	0	0	0	0	0
ASV623 (Oscillibacter)	0	0	0	0	0	0	0	0	0	0	0	0	0	0	0	0	0	0	0	0	0	0	0	0	0	0	0	0	0	4	0	0	0	0	0	0	0	0	0	0	0	0	0	0	0	0	0	0	0
ASV624 (Citrobacter)	0	0	0	0	0	0	0	9	0	0	0	0	0	0	0	0	0	0	0	0	0	0	0	0	0	0	0	0	0	0	0	0	5	0	0	0	0	0	0	0	0	0	0	0	0	8	0	0	0
ASV625 (Escherichia-Shigella)	1	0	0	0	0	31	6	4626	11	0	0	0	0	3	0	0	3	11424	0	0	0	0	8085	0	0	0	0	24	0	0	3	9	11	0	8	0	0	1	0	0	0	0	24	0	0	0	28	0	0
[truncated: 11 more columns]
