# Supplementary material for: Gut microbiota characteristics in neonatal respiratory distress syndrome and the therapeutic potential of probiotics in recovery
Source: Front Microbiol. 2025 Apr 4;16:1544055. doi: 10.3389/fmicb.2025.1544055 (PMC12006762; doi:10.3389/fmicb.2025.1544055)
Supplement: Supplementary Table 4 — Top ten genera based on LDA scores in LEfSe analysis. [file Table_4.xls]

Biomaker_names	Logarithm value	Groups	LDA_value	P_value
d__Bacteria.p__Bacillota.c__Clostridia.o__Clostridiales.f__Clostridiaceae.g__Clostridium	5.394979759	non_NRDS	4.965013757	1.43E-06
d__Bacteria.p__Bacteroidota.c__Bacteroidia.o__Bacteroidales.f__Muribaculaceae.g__Muribaculaceae_Incertae_Sedis	5.174804334	NRDS	4.915448849	2.30E-08
d__Bacteria.p__Actinomycetota.c__Actinobacteria.o__Mycobacteriales.f__Nocardiaceae.g__Rhodococcus	4.859876758	NRDS	4.589822735	4.37E-07
d__Bacteria.p__Actinomycetota.c__Actinobacteria.o__Mycobacteriales.f__Corynebacteriaceae.g__Corynebacterium	4.537771227	NRDS	4.333377574	0.000959598
d__Bacteria.p__Pseudomonadota.c__Gammaproteobacteria.o__Burkholderiales.f__Comamonadaceae.g__Aquabacterium	4.537028152	NRDS	4.270859059	1.84E-06
d__Bacteria.p__Bacillota.c__Bacilli.o__Erysipelotrichales.f__Erysipelotrichaceae.g__Allobaculum	4.406437243	NRDS	4.151265428	7.83E-07
d__Bacteria.p__Pseudomonadota.c__Alphaproteobacteria.o__Hyphomicrobiales.f__Beijerinckiaceae.g__Bosea	4.404511127	NRDS	4.137136385	9.57E-07
d__Bacteria.p__Pseudomonadota.c__Alphaproteobacteria.o__Sphingomonadales.f__Sphingomonadaceae.g__Sphingomonas	4.308083445	NRDS	4.051132427	6.90E-07
d__Bacteria.p__Bacillota.c__Clostridia.o__Peptostreptococcales_Tissierellales.f__Peptostreptococcaceae.g__Clostridioides	4.309971346	non_NRDS	4.037729639	0.000857428
d__Bacteria.p__Actinomycetota.c__Actinobacteria.o__Mycobacteriales.f__Dietziaceae.g__Dietzia	3.093765165	NRDS	3.965175544	1.66E-05
