# Supplementary material for: Gut microbiota characteristics in neonatal respiratory distress syndrome and the therapeutic potential of probiotics in recovery
Source: Front Microbiol. 2025 Apr 4;16:1544055. doi: 10.3389/fmicb.2025.1544055 (PMC12006762; doi:10.3389/fmicb.2025.1544055)
Supplement: Supplementary Table 5 — Spearman correlation analysis between the top ten genera and clinical data. [file Table_5.xls]

## Sheet: rho
rho	Prenatal_BMI	Pregnancy_weight_gain	Gender	GA	Birth_weight	Birth_length	Head_circumference	X1.min_Apgar	X5.min_Apgar	X10.min_Apgar	Resuscitation	CS	IVF	Partially_Breastfed.Nonbreastfed	pH	PaCO2	PaO2	Lac	HCO3.	BE	AG	WBC	RBC	HGB	PLT	NEU	LYM	Urea	CREA	UA	ALT	AST	TBIL	DBIL	CRP	maternal_hypertension	maternal_diabetes
Allobaculum	0.137291	0.0329119	0.192184	-0.5275	-0.520853	-0.468425	-0.468476	-0.624031	-0.578827	-0.623513	-0.485103	0.201568	0.037445	-0.248786	-0.333935	0.360781	-0.0911175	0.0995318	0.319988	-0.00617824	-0.135399	-0.18443	-0.0727592	0.0290458	-0.263549	-0.0275378	0.0859614	0.120898	0.136714	0.0533544	-0.273472	0.149539	0.211561	0.0299898	0.0749758	-0.201951	0.0205853
Aquabacterium	0.100371	0.00455066	0.0696875	-0.563495	-0.535635	-0.510606	-0.499766	-0.550475	-0.508098	-0.543912	-0.446029	0.161669	0.0604595	-0.263148	-0.409312	0.442065	-0.214735	0.0498363	0.3552	-0.0390322	-0.146271	-0.240872	0.0185995	0.0533664	-0.216978	-0.139115	0.201887	0.154541	0.225887	0.182225	-0.221472	0.12784	0.167998	-0.058446	0.098791	-0.356459	0.0695668
Bosea	0.202462	0.0900536	0.0952102	-0.550434	-0.524468	-0.489523	-0.479254	-0.593363	-0.517296	-0.546693	-0.472621	0.106882	0.0188684	-0.290113	-0.398514	0.445351	-0.170696	-0.0202957	0.366005	-0.0364902	-0.151775	-0.303786	-0.00601584	0.0581426	-0.27362	-0.123329	0.190341	0.17729	0.243575	0.165646	-0.291235	0.0942593	0.159308	-0.0631012	0.0848502	-0.386103	0.0562527
Clostridioides	-0.0890243	0.161665	-0.110315	0.290495	0.318775	0.380267	0.243514	0.431382	0.306078	0.329982	0.140952	-0.221742	0.109223	0.0175215	0.274946	-0.230542	0.126038	-0.246395	-0.0743105	0.176624	0.0117888	-0.131102	-0.1255	-0.0918431	0.114932	0.178832	-0.200248	-0.0864814	-0.0677904	0.173282	-0.108143	-0.378498	-0.325923	0.181899	-0.160405	-0.0083572	-0.118374
Clostridium	-0.0527787	0.0729893	-0.107965	0.476088	0.501572	0.476363	0.475315	0.503294	0.408144	0.458387	0.321181	-0.224728	0.0339741	0.224835	0.429916	-0.4285	0.267732	-0.0495031	-0.231105	0.205164	0.275288	0.265269	0.00297045	-0.0910916	0.360761	0.255648	-0.292798	-0.18714	-0.165287	-0.0503394	0.198478	-0.214929	-0.0934393	0.0120378	-0.25318	0.218361	-0.183783
Corynebacterium	0.353114	0.260017	0.0315105	-0.312787	-0.238178	-0.234499	-0.188254	-0.331167	-0.313499	-0.289761	-0.375402	-0.024203	0.0273803	-0.263232	-0.366734	0.378884	-0.300528	-0.199766	0.289371	-0.0712121	-0.0633524	-0.325064	0.0678125	0.0889556	-0.128762	-0.184018	0.257135	-0.0155851	0.213428	0.278745	-0.287869	0.0482663	0.0523282	-0.152022	-0.0562531	-0.3692	0.00118834
Dietzia	0.0483702	0.00827012	0.140564	-0.544725	-0.572136	-0.544372	-0.537487	-0.495244	-0.373386	-0.441385	-0.497704	-0.193308	0.00166252	-0.430632	-0.497898	0.505836	-0.134328	-0.00118645	0.341485	-0.157058	-0.230237	-0.338269	-0.0423049	0.128363	-0.19814	-0.167731	0.223391	0.114565	0.1279	0.100474	-0.185389	0.216316	0.149484	0.00411456	-0.00493523	-0.421483	0.0822568
Muribaculaceae_Incertae_Sedis	0.192141	0.0602686	0.1781	-0.55609	-0.549935	-0.493991	-0.516551	-0.673721	-0.638433	-0.628049	-0.451861	0.155007	0.0219477	-0.339566	-0.443155	0.444279	-0.158419	0.0372127	0.297312	-0.114855	-0.153765	-0.249349	0.0431613	0.146867	-0.281013	-0.115128	0.178926	0.230258	0.217745	0.170776	-0.184263	0.244657	0.214274	0.0141831	0.0792877	-0.353967	0.0446431
Rhodococcus	0.107889	0.0179335	0.0538887	-0.580506	-0.583949	-0.536474	-0.528767	-0.553053	-0.535634	-0.533924	-0.445062	0.18369	0.0995274	-0.278876	-0.431994	0.475867	-0.22222	0.0269405	0.377957	-0.0451886	-0.17142	-0.296448	0.00977799	0.0675742	-0.270826	-0.140296	0.210354	0.213283	0.245404	0.181193	-0.182756	0.197472	0.14338	0.0135183	0.0977235	-0.407422	0.030484
Sphingomonas	0.15726	0.0401109	0.0999047	-0.552247	-0.569677	-0.532553	-0.517926	-0.553784	-0.512043	-0.574834	-0.478883	0.127038	0.0506556	-0.313415	-0.442901	0.478189	-0.183288	0.0590177	0.360384	-0.0663104	-0.186984	-0.286859	-0.0472667	0.0290118	-0.291331	-0.142986	0.209455	0.175414	0.18473	0.109102	-0.211717	0.152763	0.136218	-0.0330165	0.104111	-0.349784	0.0712576

## Sheet: p
p.value	Prenatal_BMI	Pregnancy_weight_gain	Gender	GA	Birth_weight	Birth_length	Head_circumference	X1.min_Apgar	X5.min_Apgar	X10.min_Apgar	Resuscitation	CS	IVF	Partially_Breastfed.Nonbreastfed	pH	PaCO2	PaO2	Lac	HCO3.	BE	AG	WBC	RBC	HGB	PLT	NEU	LYM	Urea	CREA	UA	ALT	AST	TBIL	DBIL	CRP	maternal_hypertension	maternal_diabetes
Allobaculum	0.295542	0.802866	0.141266	1.48633e-05	1.98643e-05	0.000160312	0.000160012	9.9786e-08	1.26907e-06	1.02976e-07	8.55711e-05	0.122492	0.776375	0.0552624	0.00911913	0.00462778	0.488693	0.44927	0.0126889	0.962633	0.302311	0.158342	0.580628	0.825636	0.0418891	0.834558	0.513719	0.357494	0.297594	0.685568	0.0344954	0.254126	0.104655	0.820063	0.569122	0.12177	0.875942
Aquabacterium	0.445436	0.972472	0.596746	2.76405e-06	1.03348e-05	3.07017e-05	4.79407e-05	5.19546e-06	3.4082e-05	7.07064e-06	0.000354628	0.217175	0.646316	0.0422128	0.00116482	0.000405848	0.0994307	0.705323	0.00535386	0.767158	0.264769	0.0637485	0.887828	0.685501	0.0958619	0.289109	0.121889	0.238404	0.0826669	0.163463	0.0890148	0.330347	0.199467	0.657349	0.452668	0.00518185	0.597383
Bosea	0.120808	0.493804	0.469295	5.20567e-06	1.69783e-05	7.20578e-05	0.000107039	5.84392e-07	2.31421e-05	6.21001e-06	0.000137307	0.416319	0.886217	0.0245424	0.00161217	0.000362948	0.192239	0.877674	0.00402819	0.781935	0.247012	0.0182909	0.963614	0.659017	0.0343943	0.347833	0.145194	0.175366	0.0607391	0.205922	0.0239693	0.473764	0.224053	0.631956	0.519196	0.00231195	0.669449
Clostridioides	0.498775	0.217185	0.40142	0.0243458	0.0130495	0.00272617	0.0608058	0.000579157	0.0173885	0.0100292	0.282724	0.0886167	0.406128	0.894292	0.0334961	0.0763677	0.337264	0.0577236	0.572564	0.177021	0.928766	0.318053	0.339348	0.485224	0.381881	0.171583	0.125012	0.511166	0.606799	0.185489	0.410812	0.00286411	0.0110445	0.164231	0.22084	0.949469	0.367691
Clostridium	0.688787	0.579428	0.411586	0.000120627	4.4557e-05	0.000119385	0.000124172	4.1537e-05	0.00120712	0.000230378	0.0123422	0.0842977	0.796638	0.0841461	0.00060756	0.000636202	0.0386272	0.707204	0.0756317	0.115825	0.0332678	0.0405208	0.982029	0.488817	0.00463019	0.0486691	0.0231896	0.15221	0.206922	0.702486	0.128453	0.0991167	0.477637	0.927265	0.0509622	0.0937124	0.159832
Corynebacterium	0.00565002	0.0448167	0.811102	0.0149631	0.0668654	0.0713181	0.14974	0.00974851	0.0147238	0.0247243	0.00312057	0.85436	0.835491	0.0421446	0.00395031	0.00283352	0.0196413	0.125942	0.0249277	0.588721	0.630597	0.0112703	0.606681	0.499108	0.326841	0.159291	0.0473282	0.905918	0.101556	0.031031	0.0257237	0.714202	0.69131	0.246236	0.669447	0.00369634	0.99281
Dietzia	0.713613	0.949995	0.284067	6.8083e-06	1.79115e-06	6.92111e-06	9.50154e-06	5.74816e-05	0.00329832	0.000415293	5.20945e-05	0.138912	0.989941	0.000593529	5.16884e-05	3.74237e-05	0.306186	0.992822	0.00757883	0.230749	0.0767689	0.00820473	0.748254	0.328356	0.129118	0.200191	0.0862106	0.383414	0.330117	0.444966	0.15615	0.0969054	0.254304	0.975109	0.970147	0.00079699	0.532092
Muribaculaceae_Incertae_Sedis	0.141358	0.647359	0.173372	3.97042e-06	5.33015e-06	6.04189e-05	2.38897e-05	3.65138e-09	4.06611e-08	7.80399e-08	0.000289902	0.236973	0.867803	0.00794713	0.000391129	0.000376463	0.226683	0.777727	0.0210572	0.382205	0.240797	0.0546956	0.743331	0.262807	0.0296331	0.381067	0.171353	0.0767404	0.094666	0.192028	0.158726	0.0595677	0.100176	0.914348	0.547048	0.00552725	0.734837
Rhodococcus	0.411917	0.89182	0.682586	1.16258e-06	9.698e-07	9.94903e-06	1.4054e-05	4.59483e-06	1.0335e-05	1.11641e-05	0.000366546	0.160048	0.449289	0.0309491	0.000567658	0.000121629	0.0879127	0.838098	0.00290755	0.731718	0.190332	0.0214518	0.940892	0.607949	0.0363518	0.284995	0.106695	0.101794	0.0587693	0.165903	0.162221	0.13044	0.274432	0.918349	0.45759	0.00123396	0.817148
Sphingomonas	0.230143	0.760911	0.447564	4.77538e-06	2.02908e-06	1.18731e-05	2.25271e-05	4.43672e-06	2.89077e-05	1.56021e-06	0.000108554	0.333416	0.700705	0.014752	0.000394518	0.000111443	0.16098	0.654208	0.00467636	0.614692	0.152557	0.0262703	0.719876	0.825837	0.0239206	0.275766	0.108236	0.180055	0.157653	0.406649	0.104393	0.243915	0.299367	0.802253	0.428575	0.00615255	0.588483

## Sheet: rho.filter
rho	Prenatal_BMI	Pregnancy_weight_gain	GA	Birth_weight	Birth_length	Head_circumference	X1.min_Apgar	X5.min_Apgar	X10.min_Apgar	Resuscitation	Partially_Breastfed.Nonbreastfed	pH	PaCO2	PaO2	HCO3.	AG	WBC	PLT	NEU	LYM	UA	ALT	AST	TBIL	maternal_hypertension
Allobaculum	0.137291	0.0329119	-0.5275	-0.520853	-0.468425	-0.468476	-0.624031	-0.578827	-0.623513	-0.485103	-0.248786	-0.333935	0.360781	-0.0911175	0.319988	-0.135399	-0.18443	-0.263549	-0.0275378	0.0859614	0.0533544	-0.273472	0.149539	0.211561	-0.201951
Aquabacterium	0.100371	0.00455066	-0.563495	-0.535635	-0.510606	-0.499766	-0.550475	-0.508098	-0.543912	-0.446029	-0.263148	-0.409312	0.442065	-0.214735	0.3552	-0.146271	-0.240872	-0.216978	-0.139115	0.201887	0.182225	-0.221472	0.12784	0.167998	-0.356459
Bosea	0.202462	0.0900536	-0.550434	-0.524468	-0.489523	-0.479254	-0.593363	-0.517296	-0.546693	-0.472621	-0.290113	-0.398514	0.445351	-0.170696	0.366005	-0.151775	-0.303786	-0.27362	-0.123329	0.190341	0.165646	-0.291235	0.0942593	0.159308	-0.386103
Clostridioides	-0.0890243	0.161665	0.290495	0.318775	0.380267	0.243514	0.431382	0.306078	0.329982	0.140952	0.0175215	0.274946	-0.230542	0.126038	-0.0743105	0.0117888	-0.131102	0.114932	0.178832	-0.200248	0.173282	-0.108143	-0.378498	-0.325923	-0.0083572
Clostridium	-0.0527787	0.0729893	0.476088	0.501572	0.476363	0.475315	0.503294	0.408144	0.458387	0.321181	0.224835	0.429916	-0.4285	0.267732	-0.231105	0.275288	0.265269	0.360761	0.255648	-0.292798	-0.0503394	0.198478	-0.214929	-0.0934393	0.218361
Corynebacterium	0.353114	0.260017	-0.312787	-0.238178	-0.234499	-0.188254	-0.331167	-0.313499	-0.289761	-0.375402	-0.263232	-0.366734	0.378884	-0.300528	0.289371	-0.0633524	-0.325064	-0.128762	-0.184018	0.257135	0.278745	-0.287869	0.0482663	0.0523282	-0.3692
Dietzia	0.0483702	0.00827012	-0.544725	-0.572136	-0.544372	-0.537487	-0.495244	-0.373386	-0.441385	-0.497704	-0.430632	-0.497898	0.505836	-0.134328	0.341485	-0.230237	-0.338269	-0.19814	-0.167731	0.223391	0.100474	-0.185389	0.216316	0.149484	-0.421483
Muribaculaceae_Incertae_Sedis	0.192141	0.0602686	-0.55609	-0.549935	-0.493991	-0.516551	-0.673721	-0.638433	-0.628049	-0.451861	-0.339566	-0.443155	0.444279	-0.158419	0.297312	-0.153765	-0.249349	-0.281013	-0.115128	0.178926	0.170776	-0.184263	0.244657	0.214274	-0.353967
Rhodococcus	0.107889	0.0179335	-0.580506	-0.583949	-0.536474	-0.528767	-0.553053	-0.535634	-0.533924	-0.445062	-0.278876	-0.431994	0.475867	-0.22222	0.377957	-0.17142	-0.296448	-0.270826	-0.140296	0.210354	0.181193	-0.182756	0.197472	0.14338	-0.407422
Sphingomonas	0.15726	0.0401109	-0.552247	-0.569677	-0.532553	-0.517926	-0.553784	-0.512043	-0.574834	-0.478883	-0.313415	-0.442901	0.478189	-0.183288	0.360384	-0.186984	-0.286859	-0.291331	-0.142986	0.209455	0.109102	-0.211717	0.152763	0.136218	-0.349784

## Sheet: p.filter
p.value	Prenatal_BMI	Pregnancy_weight_gain	GA	Birth_weight	Birth_length	Head_circumference	X1.min_Apgar	X5.min_Apgar	X10.min_Apgar	Resuscitation	Partially_Breastfed.Nonbreastfed	pH	PaCO2	PaO2	HCO3.	AG	WBC	PLT	NEU	LYM	UA	ALT	AST	TBIL	maternal_hypertension
Allobaculum	0.295542	0.802866	1.48633e-05	1.98643e-05	0.000160312	0.000160012	9.9786e-08	1.26907e-06	1.02976e-07	8.55711e-05	0.0552624	0.00911913	0.00462778	0.488693	0.0126889	0.302311	0.158342	0.0418891	0.834558	0.513719	0.685568	0.0344954	0.254126	0.104655	0.12177
Aquabacterium	0.445436	0.972472	2.76405e-06	1.03348e-05	3.07017e-05	4.79407e-05	5.19546e-06	3.4082e-05	7.07064e-06	0.000354628	0.0422128	0.00116482	0.000405848	0.0994307	0.00535386	0.264769	0.0637485	0.0958619	0.289109	0.121889	0.163463	0.0890148	0.330347	0.199467	0.00518185
Bosea	0.120808	0.493804	5.20567e-06	1.69783e-05	7.20578e-05	0.000107039	5.84392e-07	2.31421e-05	6.21001e-06	0.000137307	0.0245424	0.00161217	0.000362948	0.192239	0.00402819	0.247012	0.0182909	0.0343943	0.347833	0.145194	0.205922	0.0239693	0.473764	0.224053	0.00231195
Clostridioides	0.498775	0.217185	0.0243458	0.0130495	0.00272617	0.0608058	0.000579157	0.0173885	0.0100292	0.282724	0.894292	0.0334961	0.0763677	0.337264	0.572564	0.928766	0.318053	0.381881	0.171583	0.125012	0.185489	0.410812	0.00286411	0.0110445	0.949469
Clostridium	0.688787	0.579428	0.000120627	4.4557e-05	0.000119385	0.000124172	4.1537e-05	0.00120712	0.000230378	0.0123422	0.0841461	0.00060756	0.000636202	0.0386272	0.0756317	0.0332678	0.0405208	0.00463019	0.0486691	0.0231896	0.702486	0.128453	0.0991167	0.477637	0.0937124
Corynebacterium	0.00565002	0.0448167	0.0149631	0.0668654	0.0713181	0.14974	0.00974851	0.0147238	0.0247243	0.00312057	0.0421446	0.00395031	0.00283352	0.0196413	0.0249277	0.630597	0.0112703	0.326841	0.159291	0.0473282	0.031031	0.0257237	0.714202	0.69131	0.00369634
Dietzia	0.713613	0.949995	6.8083e-06	1.79115e-06	6.92111e-06	9.50154e-06	5.74816e-05	0.00329832	0.000415293	5.20945e-05	0.000593529	5.16884e-05	3.74237e-05	0.306186	0.00757883	0.0767689	0.00820473	0.129118	0.200191	0.0862106	0.444966	0.15615	0.0969054	0.254304	0.00079699
Muribaculaceae_Incertae_Sedis	0.141358	0.647359	3.97042e-06	5.33015e-06	6.04189e-05	2.38897e-05	3.65138e-09	4.06611e-08	7.80399e-08	0.000289902	0.00794713	0.000391129	0.000376463	0.226683	0.0210572	0.240797	0.0546956	0.0296331	0.381067	0.171353	0.192028	0.158726	0.0595677	0.100176	0.00552725
Rhodococcus	0.411917	0.89182	1.16258e-06	9.698e-07	9.94903e-06	1.4054e-05	4.59483e-06	1.0335e-05	1.11641e-05	0.000366546	0.0309491	0.000567658	0.000121629	0.0879127	0.00290755	0.190332	0.0214518	0.0363518	0.284995	0.106695	0.165903	0.162221	0.13044	0.274432	0.00123396
Sphingomonas	0.230143	0.760911	4.77538e-06	2.02908e-06	1.18731e-05	2.25271e-05	4.43672e-06	2.89077e-05	1.56021e-06	0.000108554	0.014752	0.000394518	0.000111443	0.16098	0.00467636	0.152557	0.0262703	0.0239206	0.275766	0.108236	0.406649	0.104393	0.243915	0.299367	0.00615255
