# Supplementary material for: Gut microbiota characteristics in neonatal respiratory distress syndrome and the therapeutic potential of probiotics in recovery
Source: Front Microbiol. 2025 Apr 4;16:1544055. doi: 10.3389/fmicb.2025.1544055 (PMC12006762; doi:10.3389/fmicb.2025.1544055)
Supplement: Supplementary Table 6 — AUC values and thresholds for the top ten genera. [file Table_6.xls]

Substance	AUC	AUC_ci	threshold	specificity	sensitivity	p_value
Clostridium	0.860859728506787	95% CI: 0.7605-0.9613	0.001438409903234243	0.7692307692307693	0.8823529411764706	0.014897229795087539
Muribaculaceae_Incertae_Sedis	0.889705882352941	95% CI: 0.8171-0.9623	4.358817888588615e-5	0.9615384615384616	0.7941176470588235	1.2978415026795157e-4
Rhodococcus	0.863122171945701	95% CI: 0.7774-0.9488	0.004445994246360387	1	0.6764705882352942	1.2341418055948866e-4
Corynebacterium	0.734162895927602	95% CI: 0.6141-0.8543	2.615290733153169e-4	0.9230769230769231	0.6176470588235294	0.87767516943308
Aquabacterium	0.846719457013575	95% CI: 0.7542-0.9392	0.002353761659837852	1	0.6470588235294118	1.1449683049822593e-4
Allobaculum	0.823529411764706	95% CI: 0.742-0.9051	4.358817888588615e-5	1	0.6470588235294118	2.2831694454746336e-4
Bosea	0.845022624434389	95% CI: 0.756-0.934	1.3076453665765845e-4	0.9615384615384616	0.7352941176470589	2.2927558794501757e-4
Sphingomonas	0.840497737556561	95% CI: 0.7553-0.9257	3.9229360997297533e-4	1	0.6764705882352942	1.7087870929200784e-4
Clostridioides	0.718325791855204	95% CI: 0.5978-0.8388	7.409990410600645e-4	0.5	0.9411764705882353	0.03616487912308769
Dietzia	0.764705882352941	95% CI: 0.6796-0.8499	4.358817888588615e-5	1	0.5294117647058824	0.005769402307532913
